# Supplementary material for: Crystal structure of strontium thio­sulfate monohydrate
Source: Acta Crystallogr E Crystallogr Commun. 2020 Jan 17;76(Pt 2):197–200. doi: 10.1107/S2056989020000353 (PMC7001820; doi:10.1107/S2056989020000353)
Supplement: Supplementary file 1 [file e-76-00197-sup1.cif]

##############################################################################
#                                                                            #
# This CIF contains the data in a paper accepted for publication in          #
# Acta Crystallographica Section E. It conforms to the requirements of       #
# Notes for Authors for Acta Crystallographica Section E, and has been       #
# peer reviewed under the auspices of the IUCr Commission on Journals.       #
#                                                                            #
# Full details of the Crystallographic Information File format               #
# are given in the paper "The Crystallographic Information File (CIF):       #
# a New Standard Archive File for Crystallography" by S. R. Hall, F. H.      #
# Allen and I. D. Brown [Acta Cryst. (1991), A47, 655-685].                  #
#                                                                            #
# The current version of the core CIF dictionary is obtainable from          #
# ftp://ftp.iucr.org/pub/cif_core.dic.                                       #
#                                                                            #
# Software is freely available for graphical display of the structure(s)     #
# in this CIF. For information consult the CIF software page                 #
# http://www.iucr.org/resources/cif/software.                                #
#                                                                            #
# This file may be used for bona fide research purposes within the           #
# scientific community so long as proper attribution is given to the journal # 
# article from which it was obtained.                                        #
#                                                                            #
##############################################################################
data_global
_audit_creation_method     'SHELXL-2014/7'
_journal_date_recd_electronic     2019-12-23
_journal_date_accepted     2020-01-13
_journal_name_full     'Acta Crystallographica, Section E'
_journal_year     2020
_journal_volume     76
_journal_issue      2
_journal_page_first     197
_journal_page_last     200
_journal_paper_category     GI
_journal_paper_doi     10.1107/S2056989020000353
_journal_coeditor_code     WM5535
_publ_contact_author_name     'Klein, Wilhelm'
_publ_contact_author_address
; Technische Universit\"at M\"unchen
  Fakult\"at f\"ur Chemie
  Lichtenbergstr. 4
  85747 Garching
  Germany
;
_publ_contact_author_email     'wilhelm.klein@tum.de'
_publ_contact_author_fax     '+49 89 289-13186'
_publ_contact_author_phone     '+49 89 289-13226'
_publ_section_title
;
Crystal structure of strontium thiosulfate monohydrate
;
_publ_section_title_footnote     .
loop_
    _publ_author_name
    _publ_author_footnote
    _publ_author_address
    'Klein, Wilhelm' ?
; Technische Universit\"at M\"unchen
  Department of Chemistry
  Lichtenbergstr. 4
  85747 Garching
  Germany
;
_publ_section_synopsis
;
The title compound represents one of the hydrous alkaline earth thiosulfates
with the lowest amount of crystal water known so far. The structure consists
of layers, which are connected by weak hydrogen bonds.
;
data_I
_audit_creation_method     'SHELXL-2014/7'
_chemical_name_systematic
;
Strontium thiosulfate monohydrate
;
_chemical_name_common     ?
_chemical_formula_moiety     'O3 S2, H2 O, Sr'
_chemical_formula_sum     'H2 O4 S2 Sr'
_chemical_formula_iupac     'Sr S2 O3, H2 O'
_chemical_formula_weight     217.76
_space_group_crystal_system     triclinic
_space_group_name_H-M_alt     'P -1'
_space_group_name_Hall     '-P 1'
loop_
    _space_group_symop_operation_xyz
    'x, y, z'
    '-x, -y, -z'
_cell_length_a     4.6858(2)
_cell_length_b     5.9178(3)
_cell_length_c     9.0167(4)
_cell_angle_alpha     84.889(2)
_cell_angle_beta     87.284(2)
_cell_angle_gamma     80.785(2)
_cell_volume     245.68(2)
_cell_formula_units_Z     2
_cell_measurement_reflns_used     7034
_cell_measurement_theta_min     2.2690
_cell_measurement_theta_max     30.5585
_cell_measurement_temperature     297(2)
_exptl_crystal_description     block
_exptl_crystal_colour     colourless
_exptl_crystal_size_max     0.420
_exptl_crystal_size_mid     0.301
_exptl_crystal_size_min     0.158
_exptl_crystal_density_diffrn     2.944
_exptl_crystal_F_000     208
_exptl_absorpt_coefficient_mu     11.719
_exptl_absorpt_correction_type     numerical
_exptl_absorpt_process_details
;
(<i>SADABS</i>; Krause <i>et al.</i>,  2015)
;
_exptl_absorpt_correction_T_min     0.0367
_exptl_absorpt_correction_T_max     0.2636
_diffrn_ambient_temperature     297(2)
_diffrn_radiation_type     MoK\a
_diffrn_radiation_wavelength     0.71073
_diffrn_radiation_source     'rotating anode FR591'
_diffrn_radiation_monochromator     'MONTEL optic'
_diffrn_measurement_device_type     'Bruker APEXII CCD'
_diffrn_measurement_device     '\k-geometry diffractometer'
_diffrn_measurement_method     '\f- and \w-rotation'
_diffrn_detector     'CCD plate'
_diffrn_detector_area_resol_mean     16
_diffrn_reflns_number     8011
_diffrn_reflns_av_R_equivalents     0.0540
_diffrn_reflns_av_unetI/netI     0.0320
_diffrn_reflns_theta_min     2.269
_diffrn_reflns_theta_max     30.558
_diffrn_reflns_theta_full     25.242
_diffrn_measured_fraction_theta_max     0.999
_diffrn_measured_fraction_theta_full     1.000
_diffrn_reflns_limit_h_min     -6
_diffrn_reflns_limit_h_max     6
_diffrn_reflns_limit_k_min     -8
_diffrn_reflns_limit_k_max     8
_diffrn_reflns_limit_l_min     -12
_diffrn_reflns_limit_l_max     12
_refine_special_details     ?
_reflns_number_total     1504
_reflns_number_gt     1481
_reflns_threshold_expression     'I > 2\s(I)'
_refine_ls_structure_factor_coef     Fsqd
_refine_ls_matrix_type     full
_refine_ls_R_factor_all     0.0247
_refine_ls_R_factor_gt     0.0243
_refine_ls_wR_factor_gt     0.0609
_refine_ls_wR_factor_ref     0.0613
_refine_ls_goodness_of_fit_ref     1.102
_refine_ls_restrained_S_all     1.103
_refine_ls_number_reflns     1504
_refine_ls_number_parameters     71
_refine_ls_number_restraints     2
_refine_ls_hydrogen_treatment     refxyz
_refine_ls_weighting_scheme     calc
_refine_ls_weighting_details
              'w=1/[\s^2^(Fo^2^)+(0.0324P)^2^+0.2036P] where P=(Fo^2^+2Fc^2^)/3'
_atom_sites_solution_hydrogens     difmap
_atom_sites_solution_primary     direct
_atom_sites_solution_secondary     difmap
_refine_ls_shift/su_max     0.001
_refine_ls_shift/su_mean     0.000
_refine_diff_density_max     0.973
_refine_diff_density_min     -0.857
_refine_ls_extinction_method
;
SHELXL2014 (Sheldrick, 2015)
;
_refine_ls_extinction_coef     0.085(5)
_refine_ls_extinction_expression
                                  'Fc^*^=kFc[1+0.001xFc^2^\l^3^/sin(2\q)]^-1/4^'
loop_
    _atom_type_symbol
    _atom_type_description
    _atom_type_scat_dispersion_real
    _atom_type_scat_dispersion_imag
    _atom_type_scat_source
    'Sr' 'Sr' -1.5307 3.2498
                         'International Tables Vol C Tables 4.2.6.8 and 6.1.1.4'
    'S' 'S' 0.1246 0.1234
                         'International Tables Vol C Tables 4.2.6.8 and 6.1.1.4'
    'O' 'O' 0.0106 0.0060
                         'International Tables Vol C Tables 4.2.6.8 and 6.1.1.4'
    'H' 'H' 0.0000 0.0000
                         'International Tables Vol C Tables 4.2.6.8 and 6.1.1.4'
_computing_data_collection
;
APEX3 (Bruker, 2015)
;
_computing_cell_refinement
;
SAINT (Bruker, 2015)
;
_computing_data_reduction
;
SAINT (Bruker, 2015)
;
_computing_structure_solution
;
SHELXS97 (Sheldrick, 2008)
;
_computing_structure_refinement
;
SHELXL2014 (Sheldrick, 2015)
;
_computing_molecular_graphics
;
DIAMOND (Brandenburg & Putz, 2012)
;
_computing_publication_material
;
publCIF (Westrip, 2010)
;
loop_
    _atom_site_type_symbol
    _atom_site_label
    _atom_site_fract_x
    _atom_site_fract_y
    _atom_site_fract_z
    _atom_site_U_iso_or_equiv
    _atom_site_adp_type
    _atom_site_calc_flag
    _atom_site_occupancy
    _atom_site_disorder_assembly
    _atom_site_disorder_group
    Sr Sr 0.01493(4) 0.73223(3) 0.16811(2) 0.01372(10) Uani d 1 . .
    S S1 0.47043(11) 0.20793(8) 0.16097(5) 0.01113(12) Uani d 1 . .
    S S2 0.55500(12) 0.41404(9) 0.31260(6) 0.01678(13) Uani d 1 . .
    O O1 0.2582(3) 0.3477(3) 0.06042(17) 0.0163(3) Uani d 1 . .
    O O2 0.7385(3) 0.1265(3) 0.07573(19) 0.0178(3) Uani d 1 . .
    O O3 0.3580(4) 0.0090(3) 0.23659(19) 0.0221(3) Uani d 1 . .
    O O4 -0.0933(5) 0.7998(4) 0.4397(2) 0.0309(4) Uani d 1 . .
    H H1 0.024(9) 0.827(8) 0.491(5) 0.046 Uiso d 1 . .
    H H2 -0.223(8) 0.774(7) 0.487(4) 0.046 Uiso d 1 . .
loop_
    _atom_site_aniso_label
    _atom_site_aniso_U_11
    _atom_site_aniso_U_22
    _atom_site_aniso_U_33
    _atom_site_aniso_U_12
    _atom_site_aniso_U_13
    _atom_site_aniso_U_23
    Sr 0.01592(13) 0.01292(12) 0.01266(13) -0.00269(7) -0.00130(7) -0.00167(7)
    S1 0.0116(2) 0.0105(2) 0.0117(2) -0.00225(16) -0.00057(16) -0.00182(16)
    S2 0.0202(3) 0.0170(2) 0.0145(2) -0.00505(19) -0.00235(19) -0.00465(18)
    O1 0.0159(7) 0.0160(7) 0.0168(7) 0.0000(6) -0.0053(6) -0.0030(6)
    O2 0.0145(7) 0.0194(7) 0.0188(7) 0.0006(6) 0.0027(6) -0.0057(6)
    O3 0.0316(9) 0.0187(7) 0.0191(8) -0.0146(7) -0.0033(7) 0.0023(6)
    O4 0.0339(11) 0.0433(11) 0.0187(9) -0.0151(9) 0.0037(8) -0.0071(8)
_geom_special_details
;
 All esds (except the esd in the dihedral angle between two l.s. planes)
 are estimated using the full covariance matrix.  The cell esds are taken
 into account individually in the estimation of esds in distances, angles
 and torsion angles; correlations between esds in cell parameters are only
 used when they are defined by crystal symmetry.  An approximate (isotropic)
 treatment of cell esds is used for estimating esds involving l.s. planes.
;
loop_
    _geom_bond_atom_site_label_1
    _geom_bond_atom_site_label_2
    _geom_bond_site_symmetry_2
    _geom_bond_distance
    _geom_bond_publ_flag
    Sr O4 . 2.531(2) ?
    Sr O2 1_465 2.5698(16) ?
    Sr O2 2_665 2.5708(17) ?
    Sr O1 2_565 2.5934(15) ?
    Sr O3 1_565 2.6010(17) ?
    Sr O1 . 2.6226(15) ?
    Sr S2 . 3.1618(6) ?
    Sr S2 1_455 3.2379(6) ?
    Sr O3 1_465 3.305(2) ?
    Sr S1 . 3.4768(5) ?
    Sr S1 1_465 3.4816(5) ?
    Sr Sr 2_575 4.1762(4) ?
    S1 O3 . 1.4663(16) ?
    S1 O2 . 1.4768(16) ?
    S1 O1 . 1.4776(15) ?
    S1 S2 . 2.0044(7) ?
    S1 Sr 1_645 3.4816(5) ?
    S2 Sr 1_655 3.2379(6) ?
    O1 Sr 2_565 2.5934(15) ?
    O2 Sr 1_645 2.5698(16) ?
    O2 Sr 2_665 2.5708(16) ?
    O3 Sr 1_545 2.6010(17) ?
    O3 Sr 1_645 3.305(2) ?
    O4 H1 . 0.78(4) ?
    O4 H2 . 0.76(3) ?
loop_
    _geom_angle_atom_site_label_1
    _geom_angle_atom_site_label_2
    _geom_angle_atom_site_label_3
    _geom_angle_site_symmetry_1
    _geom_angle_site_symmetry_3
    _geom_angle
    _geom_angle_publ_flag
    O4 Sr O2 . 1_465 93.29(7) ?
    O4 Sr O2 . 2_665 145.14(6) ?
    O2 Sr O2 1_465 2_665 71.34(6) ?
    O4 Sr O1 . 2_565 138.36(6) ?
    O2 Sr O1 1_465 2_565 75.45(5) ?
    O2 Sr O1 2_665 2_565 69.30(5) ?
    O4 Sr O3 . 1_565 73.47(6) ?
    O2 Sr O3 1_465 1_565 77.99(6) ?
    O2 Sr O3 2_665 1_565 72.79(5) ?
    O1 Sr O3 2_565 1_565 138.90(5) ?
    O4 Sr O1 . . 126.88(7) ?
    O2 Sr O1 1_465 . 139.15(5) ?
    O2 Sr O1 2_665 . 77.29(5) ?
    O1 Sr O1 2_565 . 69.30(5) ?
    O3 Sr O1 1_565 . 116.91(6) ?
    O4 Sr S2 . . 80.16(6) ?
    O2 Sr S2 1_465 . 152.24(4) ?
    O2 Sr S2 2_665 . 98.85(4) ?
    O1 Sr S2 2_565 . 126.47(3) ?
    O3 Sr S2 1_565 . 74.28(4) ?
    O1 Sr S2 . . 57.20(3) ?
    O4 Sr S2 . 1_455 69.28(5) ?
    O2 Sr S2 1_465 1_455 108.83(4) ?
    O2 Sr S2 2_665 1_455 144.82(4) ?
    O1 Sr S2 2_565 1_455 76.67(4) ?
    O3 Sr S2 1_565 1_455 142.38(4) ?
    O1 Sr S2 . 1_455 82.74(4) ?
    S2 Sr S2 . 1_455 94.134(15) ?
    O4 Sr O3 . 1_465 65.98(6) ?
    O2 Sr O3 1_465 1_465 46.05(5) ?
    O2 Sr O3 2_665 1_465 114.88(5) ?
    O1 Sr O3 2_565 1_465 78.38(4) ?
    O3 Sr O3 1_565 1_465 104.37(6) ?
    O1 Sr O3 . 1_465 138.65(4) ?
    S2 Sr O3 . 1_465 144.49(3) ?
    S2 Sr O3 1_455 1_465 64.83(3) ?
    O4 Sr S1 . . 106.66(6) ?
    O2 Sr S1 1_465 . 159.58(4) ?
    O2 Sr S1 2_665 . 89.34(4) ?
    O1 Sr S1 2_565 . 91.84(3) ?
    O3 Sr S1 1_565 . 103.11(4) ?
    O1 Sr S1 . . 23.03(3) ?
    S2 Sr S1 . . 34.737(12) ?
    S2 Sr S1 1_455 . 82.985(14) ?
    O3 Sr S1 1_465 . 147.67(3) ?
    O4 Sr S1 . 1_465 75.63(6) ?
    O2 Sr S1 1_465 1_465 22.40(4) ?
    O2 Sr S1 2_665 1_465 93.64(4) ?
    O1 Sr S1 2_565 1_465 80.94(3) ?
    O3 Sr S1 1_565 1_465 86.26(4) ?
    O1 Sr S1 . 1_465 150.22(3) ?
    S2 Sr S1 . 1_465 152.443(14) ?
    S2 Sr S1 1_455 1_465 89.500(14) ?
    O3 Sr S1 1_465 1_465 24.78(3) ?
    S1 Sr S1 . 1_465 170.625(18) ?
    O4 Sr Sr . 2_575 122.71(6) ?
    O2 Sr Sr 1_465 2_575 35.68(4) ?
    O2 Sr Sr 2_665 2_575 35.66(4) ?
    O1 Sr Sr 2_565 2_575 68.15(3) ?
    O3 Sr Sr 1_565 2_575 71.93(4) ?
    O1 Sr Sr . 2_575 109.27(4) ?
    S2 Sr Sr . 2_575 129.735(12) ?
    S2 Sr Sr 1_455 2_575 134.574(12) ?
    O3 Sr Sr 1_465 2_575 80.32(3) ?
    S1 Sr Sr . 2_575 124.721(11) ?
    S1 Sr Sr 1_465 2_575 58.002(9) ?
    O3 S1 O2 . . 108.96(11) ?
    O3 S1 O1 . . 112.09(10) ?
    O2 S1 O1 . . 109.91(9) ?
    O3 S1 S2 . . 109.49(7) ?
    O2 S1 S2 . . 109.77(7) ?
    O1 S1 S2 . . 106.59(7) ?
    O3 S1 Sr . . 115.97(8) ?
    O2 S1 Sr . . 134.05(7) ?
    O1 S1 Sr . . 43.98(6) ?
    S2 S1 Sr . . 64.00(2) ?
    O3 S1 Sr . 1_645 70.87(8) ?
    O2 S1 Sr . 1_645 41.53(7) ?
    O1 S1 Sr . 1_645 141.36(6) ?
    S2 S1 Sr . 1_645 108.24(2) ?
    Sr S1 Sr . 1_645 170.625(18) ?
    S1 S2 Sr . . 81.26(2) ?
    S1 S2 Sr . 1_655 109.00(2) ?
    Sr S2 Sr . 1_655 94.134(15) ?
    S1 O1 Sr . 2_565 134.66(9) ?
    S1 O1 Sr . . 112.99(8) ?
    Sr O1 Sr 2_565 . 110.70(5) ?
    S1 O2 Sr . 1_645 116.07(9) ?
    S1 O2 Sr . 2_665 134.93(10) ?
    Sr O2 Sr 1_645 2_665 108.66(6) ?
    S1 O3 Sr . 1_545 135.58(10) ?
    S1 O3 Sr . 1_645 84.35(8) ?
    Sr O3 Sr 1_545 1_645 104.37(6) ?
    Sr O4 H1 . . 122(3) ?
    Sr O4 H2 . . 128(3) ?
    H1 O4 H2 . . 109(4) ?
loop_
    _geom_hbond_atom_site_label_D
    _geom_hbond_atom_site_label_H
    _geom_hbond_atom_site_label_A
    _geom_hbond_site_symmetry_A
    _geom_hbond_distance_DH
    _geom_hbond_distance_HA
    _geom_hbond_distance_DA
    _geom_hbond_angle_DHA
    O4 H2 S2 2_566 0.76(3) 2.62(4) 3.344(2) 163(4)
    O4 H1 O4 2_576 0.78(4) 2.42(4) 2.962(4) 128(4)
    O4 H1 S2 2_666 0.78(4) 2.84(4) 3.458(2) 138(4)
_shelx_space_group_comment
;
The symmetry employed for this shelxl refinement is uniquely defined
by the following loop, which should always be used as a source of
symmetry information in preference to the above space-group names.
They are only intended as comments.
;
_shelx_hkl_file
;
  -1   0   0 263.570  18.458   4
  -1   0   0 246.547  16.089  10
  -1   0   0 217.307  15.261   1
  -1   0   0 248.437  18.424   4
   1   0   0 243.048  15.279   1
   1   0   0 221.385  15.213   2
   1   0   0 270.193  16.271   9
  -2   0   0 4992.95  282.37   1
  -2   0   0 4346.05  296.06  10
  -2   0   0 4576.54  339.80   4
   2   0   0 4362.04  282.26   1
   2   0   0 4840.32  281.35   2
   2   0   0 5077.06  289.38   6
   2   0   0 4346.02  300.21   9
  -3   0   0 809.345  51.864  10
  -3   0   0 867.000  59.399   4
  -3   0   0 870.907  49.406   1
   3   0   0 832.515  52.709   9
   3   0   0 742.221  49.193   2
   3   0   0 777.800  50.552   6
   3   0   0 781.001  49.422   1
  -4   0   0 2311.93  146.97   1
  -4   0   0 2498.19  153.45  10
   4   0   0 2382.65  149.88   6
   4   0   0 2325.12  155.47   9
   4   0   0 2522.45  146.48   2
  -5   0   0 244.955  16.225   1
  -5   0   0 259.818  17.058  10
   5   0   0 255.597  16.244   2
  -6   0   0 200.218  13.112   1
  -6   0   0 182.441  13.536  10
   6   0   0 216.165  28.645   5
   6   0   0 185.685  13.105   2
   6  -1   0 192.908  13.300   2
   6  -1   0 236.647  29.291   5
   6  -1   0 171.947  12.911   6
  -6   1   0 208.811  13.322   1
  -6   1   0 201.298  13.429   1
  -6   1   0 181.138  13.543  10
   5  -1   0 180.374  26.519   5
   5  -1   0 170.111  11.767   6
   5  -1   0 173.989  11.924   2
  -5   1   0 187.279  12.311  10
  -5   1   0 176.093  11.869   1
   4  -1   0 365.239  24.259   6
   4  -1   0 386.430  23.820   2
   4  -1   0 387.104  46.382   5
  -4   1   0 387.966  23.964   1
  -4   1   0 424.226  28.696   4
  -4   1   0 364.960  25.053  10
   3  -1   0 11.1242  1.6341   2
   3  -1   0 16.2908  1.7168   6
   3  -1   0 13.6890  7.1515   5
  -3   1   0 11.7047  2.2308   4
  -3   1   0 10.3518  1.7867   4
  -3   1   0 11.9906  2.0663  10
  -3   1   0 12.3172  1.7771   1
   2  -1   0 364.290  41.537   5
   2  -1   0 364.517  23.041   6
   2  -1   0 328.035  22.442   2
  -2   1   0 353.703  23.769  10
  -2   1   0 368.369  27.055   4
  -2   1   0 406.118  27.340   4
  -2   1   0 364.992  22.497   1
  -2   1   0 378.710  22.551   1
   1  -1   0 43.2647  3.1757   6
   1  -1   0 40.8768  6.5001   5
   1  -1   0 40.1880  3.1289   2
  -1   1   0 44.7176  3.1500   1
  -1   1   0 41.8148  3.7170   4
  -1   1   0 46.4072  3.6883   4
  -1   1   0 49.5283  3.2013   1
  -1   1   0 47.2156  3.1835   1
   0  -1   0 6.86877 0.96194   6
   0   1   0 8.43147 0.97910   1
   0   1   0 4.99628 0.88917   1
   0   1   0 5.00272 1.04625   4
   0   1   0 5.36470 0.97990   9
  -1  -1   0 0.83787 0.81972  10
  -1  -1   0 1.05757 0.62518   1
  -1  -1   0 1.07103 0.74839   8
   1   1   0 2.84805 0.71696   1
   1   1   0 1.16314 0.71185   9
   1   1   0 -0.3457  0.5961   2
  -2  -1   0 244.998  15.653   2
  -2  -1   0 237.308  15.669   1
  -2  -1   0 250.272  16.542  10
  -2  -1   0 277.547  17.703   3
   2   1   0 274.424  16.869   3
   2   1   0 260.076  16.732   9
   2   1   0 250.652  15.696   1
   2   1   0 242.372  16.366  10
   2   1   0 249.819  15.614   2
  -3  -1   0 120.185   7.701   2
  -3  -1   0 121.418   7.661   1
  -3  -1   0 121.435   9.113   4
  -3  -1   0 110.909   8.132  10
   3   1   0 112.107   7.573   2
   3   1   0 122.928   8.322   9
   3   1   0 114.151   7.688   1
  -4  -1   0 88.6037  9.5122   3
  -4  -1   0 46.1913  4.5236  10
  -4  -1   0 48.1182  4.0903   1
   4   1   0 47.4163  4.2484   2
   4   1   0 50.1949  5.1649   9
  -5  -1   0 3.22138 2.45779  10
  -5  -1   0 8.17227 2.54078   1
   5   1   0 9.30291 2.66687   2
  -6  -1   0 335.443  21.593   1
  -6  -1   0 336.716  22.630  10
   6   1   0 344.186  21.668   2
   6  -2   0 602.572  65.831   5
   6  -2   0 570.531  35.117   2
  -6   2   0 587.709  35.107   1
  -6   2   0 492.264  36.347  10
   5  -2   0 34.8695 11.7673   5
   5  -2   0 34.1982  3.3432   6
   5  -2   0 28.5211  4.1969   2
  -5   2   0 36.0507  4.3287   1
  -5   2   0 30.9546  3.8043  10
   4  -2   0 2186.94  150.72   2
   4  -2   0 2425.61  271.81   5
   4  -2   0 2592.20  155.26   6
  -4   2   0 2608.83  182.65   4
  -4   2   0 2575.57  151.37   1
  -4   2   0 2396.35  158.53  10
  -4   2   0 2531.88  151.31   1
  -4   2   0 2642.15  182.02   4
   3  -2   0 70.6450  5.2055   2
   3  -2   0 87.2820 13.3027   5
   3  -2   0 68.8934  4.9028   6
  -3   2   0 85.5410  5.5295   1
  -3   2   0 77.6079  6.5217   4
  -3   2   0 76.2199  5.9143   4
  -3   2   0 62.6997  5.5106  10
   2  -2   0 3594.89  221.69   6
   2  -2   0 3540.80  217.18   7
   2  -2   0 3588.85  388.55   5
   2  -2   0 3248.60  216.12   2
  -2   2   0 3686.09  230.86   9
  -2   2   0 3479.10  260.72   4
  -2   2   0 3808.76  217.11   1
  -2   2   0 3735.89  260.56   4
  -2   2   0 3476.32  216.38   1
  -2   2   0 3555.84  227.30  10
   1  -2   0 3320.94  234.57   2
   1  -2   0 3892.29  421.64   5
  -1   2   0 4330.59  250.64   9
  -1   2   0 3981.87  235.34   1
   0  -2   0 4340.70  284.60   7
   0  -2   0 5139.96  291.37   6
   0   2   0 4167.88  283.51   1
   0   2   0 5078.45  297.76  10
  -1  -2   0 3264.69  202.99   2
  -1  -2   0 3329.91  213.67  10
  -1  -2   0 3398.97  203.51   1
  -1  -2   0 3119.13  220.09   3
  -1  -2   0 3587.38  237.71   8
   1   2   0 3351.10  202.80   2
   1   2   0 3352.17  216.62   9
  -2  -2   0 2922.69  190.54   3
  -2  -2   0 2812.36  184.83  10
   2   2   0 2987.90  185.42  10
   2   2   0 2716.74  190.65   3
   2   2   0 3068.35  176.34   2
  -3  -2   0 3144.07  227.25   3
  -3  -2   0 3255.36  221.15  10
  -3  -2   0 3081.79  209.75   2
   3   2   0 3536.31  220.97  10
   3   2   0 3895.06  225.22   9
   3   2   0 3761.95  227.69   3
   3   2   0 3593.77  210.67   1
  -4  -2   0 955.685  60.404   3
  -4  -2   0 887.322  54.915   2
  -4  -2   0 922.038  55.074   1
  -4  -2   0 831.673  57.831  10
   4   2   0 909.534  55.131   1
   4   2   0 906.099  58.668   9
   4   2   0 922.610  54.898   2
   4   2   0 886.840  59.126   3
  -5  -2   0 609.085  37.807  10
  -5  -2   0 605.981  35.929   1
   5   2   0 564.793  38.479   9
   5   2   0 543.440  35.756   2
  -6  -2   0 191.593  12.917   1
   6   2   0 192.742  13.005   2
   5  -3   0 58.3973 14.9062   5
   5  -3   0 65.9324  6.7959   2
  -5   3   0 65.2047  6.7739   1
  -5   3   0 60.5320  5.6699  10
   4  -3   0 670.105  75.567   5
   4  -3   0 685.583  41.331   2
  -4   3   0 601.067  42.868  10
  -4   3   0 678.144  41.598   1
  -4   3   0 677.126  49.168   4
  -4   3   0 702.014  49.338   4
   3  -3   0 278.452  19.739   7
   3  -3   0 266.195  18.238   2
   3  -3   0 269.764  33.827   5
  -3   3   0 307.419  21.585   4
  -3   3   0 320.425  18.345   1
  -3   3   0 290.382  21.285   4
  -3   3   0 270.211  18.780  10
   2  -3   0 306.671  36.092   5
   2  -3   0 297.968  20.486   7
   2  -3   0 287.602  19.707   2
  -2   3   0 321.922  23.406   4
  -2   3   0 348.993  20.857   9
  -2   3   0 317.106  23.426   4
  -2   3   0 325.929  19.628   1
  -2   3   0 332.753  20.429  10
   1  -3   0 100.223   7.148   2
   1  -3   0 100.657  13.516   5
   1  -3   0 111.765   7.202   6
   1  -3   0 109.791   7.151   6
   1  -3   0 116.978   7.574   7
  -1   3   0 134.148   8.276   8
  -1   3   0 110.273   8.451   4
  -1   3   0 102.543   8.616   4
  -1   3   0 134.154   7.652  10
  -1   3   0 115.599   7.369  10
  -1   3   0 93.5516  7.0789   1
  -1   3   0 109.584   7.681   9
   0  -3   0 104.772   6.403   2
   0  -3   0 105.180   6.754   6
   0  -3   0 101.397   6.493   6
   0  -3   0 96.5561  6.5932   7
   0   3   0 102.790   6.852  10
   0   3   0 86.8955  7.5672   4
   0   3   0 96.5728  6.8727   9
   0   3   0 98.6923  6.6354  10
   0   3   0 101.192   6.406   1
  -1  -3   0 901.738  59.120   8
  -1  -3   0 902.038  51.756   6
  -1  -3   0 757.728  50.420   1
   1   3   0 862.984  53.730   9
   1   3   0 850.366  50.502   1
   1   3   0 775.020  52.883  10
   1   3   0 824.239  50.276   2
   1   3   0 760.699  60.690   4
  -2  -3   0 430.806  31.033   3
  -2  -3   0 525.904  29.258   6
  -2  -3   0 456.308  30.001  10
  -2  -3   0 477.874  28.446   1
   2   3   0 418.941  28.465   1
   2   3   0 424.989  34.143   4
   2   3   0 481.259  29.820  10
   2   3   0 473.992  30.688   3
   2   3   0 476.741  28.345   2
   2   3   0 469.501  30.337   9
  -3  -3   0 1367.45   78.52   2
  -3  -3   0 1390.25   78.76   1
  -3  -3   0 1089.95   85.45   3
  -3  -3   0 1189.10   82.66  10
   3   3   0 1263.30   82.44  10
   3   3   0 1328.28   83.82   9
   3   3   0 1306.25   78.73   1
   3   3   0 1361.74   78.49   2
   3   3   0 1353.28   85.05   3
  -4  -3   0 706.475  40.427   1
  -4  -3   0 624.500  42.468  10
  -4  -3   0 597.318  44.386   3
  -4  -3   0 633.690  40.243   2
   4   3   0 676.386  43.086   9
   4   3   0 674.876  43.411   3
   4   3   0 640.982  40.204   2
   4   3   0 695.699  40.481   1
  -5  -3   0 464.594  28.444   1
   5   3   0 453.877  28.378   2
   5   3   0 446.442  30.427   9
  -6  -3   0 365.087  23.079   1
   6   3   0 356.333  22.969   2
   5  -4   0 115.423  20.868   5
  -5   4   0 116.897   9.960   4
  -5   4   0 107.800   8.555  10
   4  -4   0 125.723  10.276   2
   4  -4   0 141.502  21.178   5
  -4   4   0 139.731  11.137   4
  -4   4   0 131.238   9.478  10
  -4   4   0 150.635  11.072   4
  -4   4   0 122.162   8.975   1
   3  -4   0 350.535  39.998   5
   3  -4   0 315.373  23.048   7
   3  -4   0 331.220  21.312   2
  -3   4   0 347.087  25.340   4
  -3   4   0 345.383  22.195  10
  -3   4   0 353.276  25.333   4
  -3   4   0 334.778  20.987   1
   2  -4   0 992.663  64.861   7
   2  -4   0 1023.52  115.44   5
   2  -4   0 988.407  63.827   2
  -2   4   0 1124.78   68.14   9
  -2   4   0 1186.76   63.98   1
  -2   4   0 1030.93   77.10   4
  -2   4   0 1014.51   76.95   4
  -2   4   0 1065.93   67.04  10
   1  -4   0 1517.40   96.77   6
   1  -4   0 1523.73   94.88   7
   1  -4   0 1394.16   94.03   2
   1  -4   0 1514.34   96.73   6
  -1   4   0 1668.90   99.15  10
  -1   4   0 1612.58  100.69   9
  -1   4   0 1749.13   94.58   1
  -1   4   0 1517.35  113.97   4
  -1   4   0 1520.05   99.35  10
   0  -4   0 1391.17   93.69   6
   0  -4   0 1324.60   91.00   2
   0  -4   0 1547.43   94.08   6
   0  -4   0 1424.14   91.65   7
   0   4   0 1445.57   97.15   9
   0   4   0 1524.70   91.67   1
   0   4   0 1721.21   96.21  10
   0   4   0 1683.86   95.87  10
   0   4   0 1503.22  110.43   4
  -1  -4   0 1322.20   81.86   2
  -1  -4   0 1271.93   81.99   1
  -1  -4   0 1480.75   95.98   8
  -1  -4   0 1492.97   84.43   6
  -1  -4   0 1292.23   84.09   6
   1   4   0 1399.34   87.38   9
   1   4   0 1449.74   88.68   3
   1   4   0 1373.50   82.09   1
   1   4   0 1182.92   85.99  10
   1   4   0 1265.35   98.73   4
  -2  -4   0 4141.53  218.06   1
  -2  -4   0 3679.03  234.23   3
  -2  -4   0 3808.11  217.18   2
   2   4   0 3213.48  217.41   1
   2   4   0 3069.43  227.55  10
   2   4   0 3331.58  234.95   3
   2   4   0 4117.77  231.88   9
   2   4   0 3258.46  216.57   2
  -3  -4   0 1525.72   94.63   1
  -3  -4   0 1578.57   94.39   2
   3   4   0 1544.64   99.16  10
   3   4   0 1606.32   94.36   2
   3   4   0 1493.74  102.26   3
   3   4   0 1547.91  100.78   9
   3   4   0 1606.75   94.69   1
  -4  -4   0 627.632  49.506   3
  -4  -4   0 675.410  44.968   2
  -4  -4   0 852.721  45.273   1
   4   4   0 770.843  45.202   1
   4   4   0 720.075  48.125   9
   4   4   0 762.247  45.017   2
   4   4   0 726.342  48.593   3
  -5  -4   0 495.293  28.380   1
  -5  -4   0 374.484  31.699   3
   5   4   0 472.452  28.289   2
   5   4   0 439.265  30.235   9
   5   4   0 460.304  30.116   3
  -6  -4   0 605.307  37.230   1
   6   4   0 584.382  39.974   9
   6   4   0 599.175  37.183   2
   4  -5   0 131.485  20.729   5
  -4   5   0 124.813  10.691   4
  -4   5   0 133.743  11.213   4
  -4   5   0 119.259   9.128  10
   3  -5   0 846.122  56.702   7
   3  -5   0 932.245 100.363   5
   3  -5   0 822.943  54.718   2
  -3   5   0 1016.41   66.65   4
  -3   5   0 874.375  57.729  10
  -3   5   0 924.334  66.186   4
   2  -5   0 18.8649  2.2722   2
   2  -5   0 17.7111  4.2868   7
  -2   5   0 24.4732  2.3774   1
  -2   5   0 18.3713  2.2889  10
  -2   5   0 16.5146  2.5275   4
   1  -5   0 2104.89  126.75   2
   1  -5   0 2181.24  127.28   7
   1  -5   0 2117.40  129.80   6
   1  -5   0 2099.41  129.69   6
  -1   5   0 2031.14  126.70   1
  -1   5   0 2094.42  133.37  10
  -1   5   0 2135.55  134.98   9
  -1   5   0 1949.66  152.41   4
   0  -5   0 142.127   9.966   6
   0  -5   0 141.104   9.192   6
   0  -5   0 146.545   9.636   7
   0  -5   0 137.346   9.225   2
   0   5   0 141.175   9.857   9
   0   5   0 146.986   9.575  10
   0   5   0 130.961  10.955   4
   0   5   0 144.895   9.161   1
  -1  -5   0 1512.51  103.54   2
  -1  -5   0 1902.25  106.85   6
  -1  -5   0 1752.44  104.26   7
  -1  -5   0 1688.06  106.41   6
   1   5   0 1889.55  109.30  10
   1   5   0 1670.25  125.00   4
   1   5   0 1468.65  103.81   1
   1   5   0 1824.93  110.63   9
  -2  -5   0 163.162  10.283   6
  -2  -5   0 149.234  10.150   2
   2   5   0 155.295  10.792   3
   2   5   0 159.303  10.125   1
   2   5   0 143.770  10.465  10
   2   5   0 146.739  10.848   9
  -3  -5   0 483.290  30.239   2
  -3  -5   0 528.965  32.384   3
   3   5   0 485.712  32.649   3
   3   5   0 474.679  31.695  10
   3   5   0 456.662  32.371   9
   3   5   0 499.225  30.375   1
  -4  -5   0 21.6482  3.5751   2
  -4  -5   0 13.9003  5.1024   3
   4   5   0 21.0927  3.1680   2
   4   5   0 19.8817  3.5045   1
   4   5   0 17.6619  3.8094   9
   4   5   0 17.6164  3.2954   3
  -5  -5   0 20.9410  4.1202   2
  -5  -5   0 2.16062 6.36897   3
   5   5   0 15.3511  4.4810   9
   5   5   0 16.6797  3.6907   2
   5   5   0 18.2149  3.6377   3
   3  -6   0 30.8964  7.4301   7
  -3   6   0 41.1586  4.9511   4
  -3   6   0 36.1334  4.0867  10
   2  -6   0 815.816  52.217   7
   2  -6   0 843.902  50.740   2
  -2   6   0 780.213  61.303   4
  -2   6   0 833.286  53.473  10
  -2   6   0 902.230  50.798   1
   1  -6   0 33.3021  3.7754   2
   1  -6   0 35.2636  4.6030   7
  -1   6   0 43.7813  3.8347  10
  -1   6   0 36.4201  4.3539   4
  -1   6   0 34.4075  3.3904   1
   0  -6   0 759.440  49.330   7
   0  -6   0 814.513  48.769   2
   0  -6   0 771.445  49.898   6
   0  -6   0 826.177  50.437   6
   0   6   0 835.351  48.877   1
   0   6   0 774.157  58.840   4
   0   6   0 850.492  52.262   9
   0   6   0 775.288  51.281  10
  -1  -6   0 798.204  47.778   2
  -1  -6   0 804.169  48.951   6
  -1  -6   0 834.359  49.546   6
  -1  -6   0 791.305  48.232   7
   1   6   0 703.220  51.054   9
   1   6   0 807.917  50.268  10
   1   6   0 739.574  47.839   1
  -2  -6   0 1325.26   73.66   7
  -2  -6   0 1392.97   75.09   6
  -2  -6   0 1199.41   73.06   2
   2   6   0 1075.95   78.01   9
   2   6   0 1078.30   73.20   1
   2   6   0 1136.99   76.78  10
  -3  -6   0 468.562  28.515   2
   3   6   0 456.768  30.710   9
   3   6   0 444.868  29.909  10
   3   6   0 479.212  30.817   3
   3   6   0 436.365  28.529   1
  -4  -6   0 519.306  31.219   2
   4   6   0 489.751  33.529   3
   4   6   0 463.991  33.490   9
   4   6   0 516.905  31.311   1
  -5  -6   0 908.692  52.299   2
   5   6   0 852.370  52.398   1
   5   6   0 781.624  56.192   3
   2  -7   0 93.4595  9.4395   7
  -2   7   0 92.5134  7.3448  10
  -2   7   0 96.4292  8.2901   4
   1  -7   0 648.570  38.529   2
   1  -7   0 599.280  39.564   7
  -1   7   0 622.750  40.639  10
  -1   7   0 679.165  38.569   1
  -1   7   0 596.061  46.584   4
   0  -7   0 256.948  17.228   7
   0  -7   0 251.537  16.376   6
   0  -7   0 262.337  16.394   2
   0  -7   0 249.328  17.265   6
   0   7   0 248.337  19.832   4
   0   7   0 288.107  17.914   9
   0   7   0 258.304  16.300   1
   0   7   0 247.850  17.280  10
  -1  -7   0 129.366   9.805   7
  -1  -7   0 127.508   8.845   6
  -1  -7   0 118.542   8.830   2
   1   7   0 124.542   9.490  10
   1   7   0 127.400   8.833   1
   1   7   0 134.696  10.159   9
  -2  -7   0 245.485  15.291   2
  -2  -7   0 236.376  15.741   7
   2   7   0 222.337  16.639   9
   2   7   0 228.640  15.134   1
   2   7   0 227.766  16.042  10
  -3  -7   0 186.185  13.323   7
  -3  -7   0 183.560  13.115   2
   3   7   0 186.361  12.884   1
   3   7   0 187.809  14.248   9
   3   7   0 213.422  14.244   3
  -4  -7   0 29.5162  4.7828   2
  -4  -7   0 31.0299  5.4352   7
   4   7   0 37.7028  5.0277   1
   4   7   0 36.2883  5.0738   3
   1  -8   0 105.943   7.501   2
   1  -8   0 90.5929  9.8474   7
  -1   8   0 109.792   9.531   4
  -1   8   0 104.410   8.327  10
   0  -8   0 88.7276  8.1678   7
   0  -8   0 85.3727  6.0136   6
   0  -8   0 81.0448  6.4878   6
   0  -8   0 87.9683  6.8371   2
   0   8   0 95.7084  6.6728   1
   0   8   0 89.6547  7.3641  10
  -1  -8   0 606.458  40.670   2
  -1  -8   0 666.102  41.497   6
  -1  -8   0 626.132  41.457   7
   1   8   0 721.774  44.092   9
   1   8   0 654.886  42.964  10
   1   8   0 690.191  40.787   1
  -2  -8   0 14.1466  4.4452   7
  -2  -8   0 21.5358  4.0007   2
  -2  -8   0 10.9303  3.2104   6
   2   8   0 12.4900  3.9140  10
   2   8   0 12.4304  3.4282   1
  -3  -8   0 955.547  59.164   2
  -3  -8   0 970.179  59.783   7
   2   8  -1 100.846   7.954   1
   2   8  -1 98.2114  8.8886  10
  -2  -8   1 102.093   8.130   2
  -2  -8   1 107.414   8.813   7
  -2  -8   1 107.413   8.060   6
   1   8  -1 1.19862 3.29494  10
   1   8  -1 2.94576 4.71505   9
   1   8  -1 10.2715  2.9515   1
  -1  -8   1 1.01530 4.03638   7
  -1  -8   1 2.33015 2.22264   6
  -1  -8   1 3.83455 3.14368   2
  -1  -8   1 5.87315 4.34667   6
   0   8  -1 38.1198  4.2023   1
   0   8  -1 40.4188  4.7048  10
   0  -8   1 42.2747  6.0045   7
   0  -8   1 39.7789  4.4268   2
   4   7  -1 652.483  43.316   3
   4   7  -1 647.494  40.082   1
  -4  -7   1 627.267  39.946   2
  -4  -7   1 640.273  40.251   7
   3   7  -1 753.110  46.382   1
   3   7  -1 792.811  50.283   3
   3   7  -1 705.231  49.718   9
   3   7  -1 746.146  48.782  10
  -3  -7   1 758.347  46.678   7
  -3  -7   1 752.398  46.307   2
   2   7  -1 517.221  33.012   1
   2   7  -1 516.365  34.843  10
   2   7  -1 531.570  35.763   9
  -2  -7   1 551.009  33.760   6
  -2  -7   1 545.355  33.050   2
  -2  -7   1 537.641  33.522   7
   1   7  -1 909.266  55.435   1
   1   7  -1 871.593  59.433   9
   1   7  -1 858.463  58.301  10
  -1  -7   1 935.448  55.336   2
  -1  -7   1 945.156  56.026   7
  -1  -7   1 911.004  57.463   6
  -1  -7   1 919.926  56.666   6
   0   7  -1 240.234  15.051   1
   0   7  -1 236.319  16.058  10
   0   7  -1 248.156  18.449   4
   0   7  -1 259.235  16.857   9
   0  -7   1 217.205  15.800   7
   0  -7   1 237.219  15.061   2
   0  -7   1 224.279  15.013   6
   0  -7   1 240.578  15.541   6
  -1   7  -1 1111.87   88.77   4
  -1   7  -1 1329.82   73.56   1
  -1   7  -1 1188.67   77.40  10
   1  -7   1 1214.99   73.37   2
  -2   7  -1 71.6817  6.5926   4
  -2   7  -1 67.2177  5.7263  10
   2  -7   1 59.4312  8.1139   7
   5   6  -1 107.866   8.939   1
   5   6  -1 108.801   9.388   3
  -5  -6   1 111.368   8.860   2
   4   6  -1 2.20132 4.27869   9
   4   6  -1 1.74054 3.05573   1
   4   6  -1 4.62773 3.69517   3
  -4  -6   1 2.99576 3.60294   2
   3   6  -1 7.41509 3.65799   9
   3   6  -1 7.42124 2.83988  10
   3   6  -1 9.46493 2.80360   1
   3   6  -1 7.33780 3.17632   3
  -3  -6   1 4.90991 3.03996   2
  -3  -6   1 4.72182 3.11141   7
   2   6  -1 24.8924  3.2923  10
   2   6  -1 23.4780  2.9223   1
   2   6  -1 26.6396  4.0151   9
  -2  -6   1 25.4501  2.9879   6
  -2  -6   1 25.2490  3.5686   7
  -2  -6   1 21.8729  3.2909   2
   1   6  -1 195.457  13.850   9
   1   6  -1 194.336  13.370  10
   1   6  -1 190.605  12.602   1
   1   6  -1 184.734  15.240   4
  -1  -6   1 191.844  12.816   6
  -1  -6   1 221.288  13.939   6
  -1  -6   1 203.788  12.690   2
  -1  -6   1 202.535  13.220   7
   0   6  -1 520.945  31.926   1
   0   6  -1 512.019  33.586  10
   0   6  -1 517.281  38.543   4
   0   6  -1 545.654  34.437   9
   0  -6   1 508.700  33.041   6
   0  -6   1 544.123  31.867   2
   0  -6   1 522.172  32.510   7
   0  -6   1 497.768  32.511   6
  -1   6  -1 110.719   6.893   1
  -1   6  -1 99.5190  7.3890  10
  -1   6  -1 101.937   8.569   4
  -1   6  -1 105.919   8.022   9
   1  -6   1 93.3541  8.5670   7
   1  -6   1 106.546   6.963   2
  -2   6  -1 440.524  31.598   4
  -2   6  -1 423.123  27.545  10
   2  -6   1 412.507  27.861   7
  -3   6  -1 33.7822  3.6981  10
  -3   6  -1 29.0480  3.6765   4
   3  -6   1 26.0125  7.0295   7
   5   5  -1 643.925  38.004   1
   5   5  -1 611.909  40.571   3
   5   5  -1 596.089  40.467   9
  -5  -5   1 625.720  37.707   2
  -5  -5   1 555.727  41.335   3
   4   5  -1 306.497  21.802   9
   4   5  -1 315.679  21.634   3
   4   5  -1 309.410  20.091   1
  -4  -5   1 329.880  20.096   2
  -4  -5   1 313.331  22.000   3
   3   5  -1 2009.83  125.31  10
   3   5  -1 1893.15  127.25   9
   3   5  -1 1821.19  119.46   1
   3   5  -1 2063.52  129.20   3
  -3  -5   1 2047.68  119.19   2
   2   5  -1 506.349  31.494   1
   2   5  -1 505.819  33.705   9
   2   5  -1 541.731  33.984   3
   2   5  -1 502.414  33.031  10
  -2  -5   1 485.298  31.669   7
  -2  -5   1 514.153  31.453   2
  -2  -5   1 520.654  32.220   6
   1   5  -1 2142.52  174.64   4
   1   5  -1 2232.19  154.23   9
   1   5  -1 2558.88  145.90   1
   1   5  -1 2206.40  151.91  10
  -1  -5   1 2696.29  149.33   6
  -1  -5   1 2689.93  148.94   6
  -1  -5   1 2524.92  145.57   2
  -1  -5   1 2110.34  145.29   7
   0   5  -1 963.465  72.229   9
   0   5  -1 1042.85   81.54   4
   0   5  -1 1244.81   71.11  10
   0   5  -1 1215.88   67.75   1
   0  -5   1 1129.82   68.25   7
   0  -5   1 1039.15   67.53   2
   0  -5   1 1139.65   69.31   6
   0  -5   1 1149.45   69.65   6
  -1   5  -1 2351.99  155.85   9
  -1   5  -1 2475.61  146.70   1
  -1   5  -1 2357.74  176.70   4
  -1   5  -1 2481.97  153.94  10
   1  -5   1 2474.14  146.24   2
   1  -5   1 2360.27  147.11   7
  -2   5  -1 313.121  20.573  10
  -2   5  -1 334.741  19.454   1
  -2   5  -1 316.984  23.623   4
   2  -5   1 308.189  21.143   7
   2  -5   1 318.730  19.505   2
  -3   5  -1 718.607  48.314   4
  -3   5  -1 665.530  41.740  10
  -3   5  -1 695.891  47.895   4
   3  -5   1 583.858  73.966   5
   3  -5   1 566.282  41.453   7
  -4   5  -1 376.144  27.807   4
  -4   5  -1 393.811  27.462   4
  -4   5  -1 368.027  23.883  10
   4  -5   1 340.179  25.513   7
   4  -5   1 332.930  45.302   5
   6   4  -1 24.0341  4.5851   2
  -6  -4   1 2.54669 8.33510   3
  -6  -4   1 25.1715  4.2254   1
   5   4  -1 693.604  46.738   9
   5   4  -1 692.667  46.914   3
   5   4  -1 717.796  43.655   2
  -5  -4   1 728.822  43.749   1
   4   4  -1 265.666  16.028   2
   4   4  -1 251.753  16.026   1
   4   4  -1 249.143  17.294   9
   4   4  -1 252.430  17.244   3
  -4  -4   1 254.520  16.012   2
  -4  -4   1 257.850  15.977   1
  -4  -4   1 194.144  18.728   3
   3   4  -1 1460.86   85.67   2
   3   4  -1 1295.64   85.94   1
   3   4  -1 1519.29   92.93   3
   3   4  -1 1398.29   90.12  10
   3   4  -1 1431.20   91.57   9
  -3  -4   1 1307.71   85.88   1
  -3  -4   1 1419.18   93.14   3
  -3  -4   1 1477.56   85.75   2
   2   4  -1 364.762  22.273   2
   2   4  -1 331.533  22.400   1
   2   4  -1 379.543  24.191   3
   2   4  -1 364.116  24.040   9
  -2  -4   1 359.106  22.391   1
  -2  -4   1 372.311  22.970   6
  -2  -4   1 367.707  22.403   2
   1   4  -1 818.659  52.493   1
   1   4  -1 833.831  63.162   4
   1   4  -1 881.875  56.002   9
  -1  -4   1 878.365  53.770   6
  -1  -4   1 1000.09   61.31   8
  -1  -4   1 852.104  52.720   7
  -1  -4   1 940.961  54.115   6
  -1  -4   1 826.483  52.321   2
  -1  -4   1 733.883  52.392   1
   0   4  -1 454.691  28.931   9
   0   4  -1 486.822  28.349  10
   0   4  -1 430.987  32.392   4
   0   4  -1 449.111  26.927   1
   0  -4   1 385.678  27.485   6
   0  -4   1 442.229  27.820   6
   0  -4   1 444.956  27.282   7
   0  -4   1 428.761  26.857   2
  -1   4  -1 75.1207  5.7882   9
  -1   4  -1 77.7891  5.1436  10
  -1   4  -1 80.1720  5.5382  10
  -1   4  -1 75.8533  5.8902   4
  -1   4  -1 74.7262  4.8817   1
   1  -4   1 71.2589  4.9732   2
   1  -4   1 70.1762  6.1166   7
  -2   4  -1 59.3806  5.1744   4
  -2   4  -1 61.1423  4.2047  10
  -2   4  -1 66.5552  3.9401   1
  -2   4  -1 61.6641  4.8880   4
   2  -4   1 61.4206  6.5823   7
   2  -4   1 53.8969  4.1132   2
   2  -4   1 55.3781 10.5028   5
  -3   4  -1 161.070  10.537  10
  -3   4  -1 175.339  12.035   4
  -3   4  -1 169.326  12.027   4
   3  -4   1 133.900   9.963   2
   3  -4   1 144.178  12.689   7
   3  -4   1 147.243  22.116   5
  -4   4  -1 13.4880  2.3257  10
  -4   4  -1 13.6348  2.8498   4
  -4   4  -1 13.6969  2.8563   4
   4  -4   1 11.8499 10.9029   5
  -5   4  -1 180.824  12.053  10
  -5   4  -1 175.271  13.685   4
  -5   4  -1 177.311  14.101   4
   5  -4   1 135.139  27.716   5
   6   3  -1 109.356   8.964   2
  -6  -3   1 115.795   8.652   1
   5   3  -1 403.219  25.986   2
   5   3  -1 418.841  27.845   9
  -5  -3   1 411.946  30.210   3
  -5  -3   1 425.699  26.098   1
   4   3  -1 849.050  50.016   1
   4   3  -1 859.623  53.831   3
   4   3  -1 849.107  53.291   9
   4   3  -1 767.923  49.738   2
  -4  -3   1 827.200  49.928   1
  -4  -3   1 842.601  49.830   2
  -4  -3   1 703.256  54.865   3
   3   3  -1 1030.53   66.95   9
   3   3  -1 1046.81   65.89  10
   3   3  -1 999.940  62.620   2
   3   3  -1 1077.87   67.92   3
   3   3  -1 1032.17   62.89   1
  -3  -3   1 935.100  66.156  10
  -3  -3   1 1078.34   62.86   1
  -3  -3   1 1055.91   62.72   2
   2   3  -1 1079.17   62.23   2
   2   3  -1 956.038  67.459   3
   2   3  -1 924.716  75.086   4
   2   3  -1 1112.91   62.49   1
   2   3  -1 1129.16   66.53   9
  -2  -3   1 1062.44   62.29   2
  -2  -3   1 1038.51   65.68  10
  -2  -3   1 1042.01   67.70   3
  -2  -3   1 896.715  62.384   1
   1   3  -1 4419.66  343.64   4
   1   3  -1 5104.16  333.86   8
   1   3  -1 4415.91  285.61   1
  -1  -3   1 4536.30  284.83   2
  -1  -3   1 4979.43  333.66   8
  -1  -3   1 4748.04  285.61   1
   0   3  -1 4342.95  259.31   1
   0   3  -1 3890.69  259.21   1
   0   3  -1 4202.08  276.78   9
   0   3  -1 4154.16  312.01   4
   0   3  -1 4472.44  272.13  10
   0  -3   1 4062.12  265.59   6
   0  -3   1 4343.49  258.62   2
   0  -3   1 4523.85  266.41   6
   0  -3   1 4766.76  303.08   8
   0  -3   1 3968.61  260.53   7
  -1   3  -1 1883.21  154.21   4
  -1   3  -1 2370.07  137.71   9
  -1   3  -1 2240.36  150.41   8
  -1   3  -1 2381.58  128.30   1
  -1   3  -1 2161.70  154.18   4
  -1   3  -1 1987.31  128.20   1
   1  -3   1 2141.17  127.95   2
   1  -3   1 1766.87  128.47   7
  -2   3  -1 1415.26   78.57   1
  -2   3  -1 1370.44   78.54   1
  -2   3  -1 1418.30   83.81   9
  -2   3  -1 1424.55   92.56   8
   2  -3   1 1162.58   78.28   2
   2  -3   1 1169.44   79.42   7
   2  -3   1 1107.61  141.38   5
  -3   3  -1 2736.99  177.36   4
  -3   3  -1 2540.45  146.97   1
  -3   3  -1 2336.15  154.14  10
  -3   3  -1 2717.60  156.45   9
  -3   3  -1 2523.74  177.06   4
   3  -3   1 2191.99  148.37   7
   3  -3   1 2235.62  146.58   2
   3  -3   1 2104.33  263.89   5
  -4   3  -1 210.050  14.088   1
  -4   3  -1 219.643  16.152   4
  -4   3  -1 205.676  14.042  10
  -4   3  -1 225.795  16.113   4
   4  -3   1 215.031  14.236   2
   4  -3   1 176.499  28.806   5
  -5   3  -1 821.991  56.614  10
  -5   3  -1 904.389  65.094   4
  -5   3  -1 949.945  54.484   1
   5  -3   1 759.787 100.122   5
   5  -3   1 974.146  54.682   2
   6   2  -1 30.4793  4.3849   2
  -6  -2   1 48.1045  7.7944   3
  -6  -2   1 19.7148  3.9953   1
   5   2  -1 830.636  48.125   2
   5   2  -1 759.693  51.367   9
  -5  -2   1 745.960  50.695  10
  -5  -2   1 802.088  48.215   1
   4   2  -1 126.681   9.275   9
   4   2  -1 132.216   8.592   2
   4   2  -1 133.960   8.851   3
   4   2  -1 129.269   8.644   1
  -4  -2   1 101.274  11.811   3
  -4  -2   1 122.066   8.721   2
  -4  -2   1 126.813   8.472   1
  -4  -2   1 111.951   9.236  10
   3   2  -1 767.871  49.447  10
   3   2  -1 780.769  47.256   1
   3   2  -1 777.576  47.058   2
   3   2  -1 807.549  50.314   9
   3   2  -1 774.622  50.948   3
  -3  -2   1 715.964  49.691  10
  -3  -2   1 794.409  47.210   1
  -3  -2   1 771.582  47.120   2
   2   2  -1 1108.69   62.59   1
   2   2  -1 962.836  67.591   3
   2   2  -1 1056.44   73.21   8
   2   2  -1 938.318  66.522   9
  -2  -2   1 1148.54   64.16   6
  -2  -2   1 1024.40   62.54   1
  -2  -2   1 1082.16   62.41   2
  -2  -2   1 904.582  67.981   3
  -2  -2   1 1039.82   65.81  10
   1   2  -1 1419.19   94.14   8
   1   2  -1 1315.63   96.39   4
  -1  -2   1 1309.55   93.93   8
  -1  -2   1 1403.23   86.61   3
  -1  -2   1 1280.44   80.06   2
  -1  -2   1 1327.44   82.47   6
  -1  -2   1 1164.88   79.97   1
   0   2  -1 1488.82   88.25  10
   0   2  -1 1309.12   84.07   1
   0   2  -1 1251.95  101.02   4
   0   2  -1 1282.49   84.04   1
   0   2  -1 1468.98   89.87   9
   0   2  -1 1467.49   98.54   8
   0  -2   1 1280.46   86.10   6
   0  -2   1 1444.93   86.26   6
   0  -2   1 1307.61   83.79   2
   0  -2   1 1557.03   98.59   8
   0  -2   1 1326.36   84.64   7
  -1   2  -1 210.336  12.541   9
  -1   2  -1 204.962  13.577   8
  -1   2  -1 162.120  11.407   1
   1  -2   1 172.244  21.343   5
   1  -2   1 190.260  11.911   7
   1  -2   1 182.313  11.402   2
  -2   2  -1 440.057  24.228   1
  -2   2  -1 416.056  24.040   1
   2  -2   1 339.861  24.026   2
   2  -2   1 382.230  25.347   7
  -3   2  -1 470.439  32.614   4
  -3   2  -1 464.291  27.306   1
  -3   2  -1 467.655  27.301   1
  -3   2  -1 414.257  28.474  10
  -3   2  -1 463.413  32.734   4
   3  -2   1 388.116  27.109   2
  -4   2  -1 260.256  16.632   1
  -4   2  -1 268.934  19.635   4
  -4   2  -1 286.415  19.647   4
  -4   2  -1 246.309  17.099  10
  -4   2  -1 259.251  16.591   1
   4  -2   1 259.889  16.396   6
   4  -2   1 245.643  16.426   2
  -5   2  -1 72.2245  5.8564  10
  -5   2  -1 80.2592  6.5962   1
  -5   2  -1 64.1365  6.7103   1
   5  -2   1 70.0580  6.4434   2
   5  -2   1 64.4216 16.5332   5
  -6   2  -1 0.27199 3.94392   1
  -6   2  -1 4.25032 3.04543  10
   6  -2   1 2.82665 4.39779   2
   6  -2   1 13.8451 13.7029   5
   6   1  -1 140.554   9.894   2
  -6  -1   1 131.386  10.096  10
  -6  -1   1 128.299   9.527   1
   5   1  -1 540.859  33.262   2
  -5  -1   1 545.878  33.388   1
  -5  -1   1 529.011  35.121  10
   4   1  -1 120.859   7.910   2
   4   1  -1 118.787   8.775   9
  -4  -1   1 105.477   8.522  10
  -4  -1   1 124.483   7.985   1
   3   1  -1 1296.43   78.60   1
   3   1  -1 1300.33   84.97   3
   3   1  -1 1318.88   83.56   9
   3   1  -1 1230.06   82.26  10
   3   1  -1 1273.86   78.32   2
  -3  -1   1 1216.17   82.54  10
  -3  -1   1 1284.03   78.40   2
  -3  -1   1 1257.97   78.39   2
  -3  -1   1 1318.73   94.51   4
  -3  -1   1 1476.15   86.67   3
  -3  -1   1 1285.08   78.56   1
   2   1  -1 1095.98   63.88   2
   2   1  -1 992.034  69.046   3
   2   1  -1 997.493  74.607   8
  -2  -1   1 1159.87   64.32   1
  -2  -1   1 993.221  69.694   3
  -2  -1   1 1053.42   63.58   2
  -2  -1   1 1064.70   67.02  10
  -1  -1   1 5401.71  354.77   3
   0   1  -1 123.113   8.463   8
   0   1  -1 121.705   7.113   1
   0   1  -1 106.189   8.541   4
   0   1  -1 116.280   7.110   1
   0  -1   1 106.800   7.283   6
   0  -1   1 109.078   7.216   7
   0  -1   1 106.104   7.095   1
   1  -1   1 9999.99  528.38   7
   1  -1   1 7356.81  939.17   5
  -2   1  -1 635.990  45.840   4
  -2   1  -1 588.974  38.038   1
  -2   1  -1 563.687  39.898  10
  -2   1  -1 680.842  40.004  10
  -2   1  -1 665.772  45.931   4
  -2   1  -1 636.538  38.170   1
   2  -1   1 616.409  39.283   7
   2  -1   1 648.552  39.188   6
   2  -1   1 587.286  37.918   2
  -3   1  -1 5038.72  381.71   4
  -3   1  -1 5529.45  381.92   4
  -3   1  -1 5102.25  317.27   1
  -3   1  -1 5027.25  332.54  10
   3  -1   1 5191.75  316.38   2
   3  -1   1 5481.69  325.10   6
  -4   1  -1 278.064  18.225   1
  -4   1  -1 287.231  19.085  10
  -4   1  -1 338.290  21.933   4
   4  -1   1 299.954  18.541   6
   4  -1   1 289.036  18.202   2
   4  -1   1 235.090  36.547   5
  -5   1  -1 926.065  57.009  10
  -5   1  -1 836.578  54.445   1
   5  -1   1 879.498 100.690   5
   5  -1   1 887.404  55.527   6
   5  -1   1 914.727  54.302   2
  -6   1  -1 400.516  24.723   1
  -6   1  -1 370.405  25.611  10
   6  -1   1 354.721  24.784   6
   6  -1   1 442.321  48.406   5
   6  -1   1 409.751  24.886   2
   6   0  -1 363.071  22.833   2
  -6   0   1 350.432  23.879  10
  -6   0   1 356.854  22.703   1
   5   0  -1 241.262  15.793   2
   5   0  -1 291.722  32.637   5
  -5   0   1 239.788  15.891   1
  -5   0   1 230.739  16.611  10
   4   0  -1 1932.45  130.90   9
   4   0  -1 2138.39  122.60   2
  -4   0   1 2009.30  122.96   1
   3   0  -1 823.516  48.144   2
   3   0  -1 801.660  48.366   1
   3   0  -1 777.467  49.458   6
   3   0  -1 801.403  51.376   9
  -3   0   1 774.372  48.289   1
  -3   0   1 750.317  50.808  10
  -3   0   1 825.937  58.059   4
  -3   0   1 786.448  48.259   2
   2   0  -1 108.364   7.031   9
   2   0  -1 100.199   6.644   2
   2   0  -1 105.116   6.744   1
  -2   0   1 103.881   7.278  10
  -2   0   1 98.3178  8.2307   4
  -2   0   1 109.479   6.698   1
   1   0  -1 479.079  30.311   1
   1   0  -1 560.108  30.373   2
   1   0  -1 538.987  32.369   9
  -1   0   1 496.527  32.247   9
  -1   0   1 467.623  31.924  10
  -1   0   1 480.735  30.291   1
  -1   0   1 505.996  35.588   8
  -1   0   1 427.651  36.621   4
   0   0  -1 2971.31  180.67  10
   0   0   1 3023.80  201.78   8
   0   0   1 2516.39  172.19   1
  -1   0  -1 36.5041  3.5241   4
  -1   0  -1 43.4114  2.9391   1
  -1   0  -1 40.9678  3.1126  10
  -1   0  -1 41.1213  2.9403   1
  -1   0  -1 42.2673  3.0953  10
   1   0   1 41.2405  2.9405   2
   1   0   1 40.7349  3.4125   9
   1   0   1 50.1271  3.0935   6
  -2   0  -1 46.5002  3.2847   1
  -2   0  -1 53.3264  3.4544  10
  -2   0  -1 48.6977  3.5303  10
  -2   0  -1 49.1451  3.9369   4
   2   0   1 48.9616  3.4173   6
   2   0   1 45.6830  3.2850   2
   2   0   1 55.4734  4.0633   9
   2   0   1 48.0347  3.3364   1
  -3   0  -1 203.745  14.587   4
  -3   0  -1 206.518  12.190   1
  -3   0  -1 200.801  12.817  10
   3   0   1 186.739  13.447   9
   3   0   1 185.108  12.215   1
   3   0   1 184.106  12.428   6
   3   0   1 192.185  12.137   2
  -4   0  -1 247.843  16.437   1
  -4   0  -1 299.482  19.848   4
  -4   0  -1 253.862  17.255  10
   4   0   1 239.020  16.758   6
   4   0   1 276.560  18.683   9
   4   0   1 264.882  16.411   2
  -5   0  -1 2.11457 2.29674   1
  -5   0  -1 2.98138 2.27347  10
   5   0   1 1.44758 1.83006   6
   5   0   1 0.66809 2.43125   2
  -6   0  -1 3.65871 3.22826   1
  -6   0  -1 4.31934 2.99713  10
   6   0   1 5.29534 3.40353   2
   6   0   1 -0.3559 12.1948   5
   6  -1  -1 17.7992 11.1848   5
   6  -1  -1 16.2849  4.1664   2
  -6   1   1 17.0473  3.8553   1
  -6   1   1 13.5165  3.8475  10
  -6   1   1 15.8186  3.9836   1
   5  -1  -1 900.385  87.633   5
   5  -1  -1 797.763  47.708   2
  -5   1   1 730.477  47.857   1
  -5   1   1 740.114  47.797   1
  -5   1   1 739.575  50.130  10
   4  -1  -1 154.693  10.376   2
   4  -1  -1 147.030  10.347   6
   4  -1  -1 171.890  22.183   5
  -4   1   1 149.713  10.432   1
  -4   1   1 185.377  12.800   4
  -4   1   1 150.407  11.080  10
   3  -1  -1 3673.40  358.95   5
   3  -1  -1 3239.47  206.24   6
  -3   1   1 3377.95  241.38   4
  -3   1   1 3183.75  211.36  10
  -3   1   1 3144.19  241.90   4
  -3   1   1 3238.24  201.75   1
   2  -1  -1 81.3702  5.3572   6
   2  -1  -1 86.9695 10.8039   5
   2  -1  -1 76.1628  5.2876   2
   2  -1  -1 75.1347  5.4925   1
  -2   1   1 65.3484  6.0278  10
  -2   1   1 93.0956  6.9907   4
  -2   1   1 89.1184  6.2812   4
  -2   1   1 83.1210  5.3584   1
   1  -1  -1 5228.11  528.67   5
  -1   1   1 4377.21  356.12   4
  -1   1   1 4949.75  310.70  10
  -1   1   1 4977.19  296.17   1
   0  -1  -1 610.885  40.420   1
   0  -1  -1 770.229  42.666  10
   0   1   1 685.798  40.808   1
   0   1   1 645.943  43.243   9
   0   1   1 576.128  42.559  10
   0   1   1 705.795  47.675   8
   1   1   1 4221.27  249.28  10
   1   1   1 3619.99  237.71   1
  -2  -1  -1 5264.02  360.84  10
  -2  -1  -1 5742.89  344.19   1
  -2  -1  -1 5868.92  414.07   4
  -2  -1  -1 5382.22  342.90   2
   2   1   1 6145.26  343.12   2
   2   1   1 5316.25  343.91   1
   2   1   1 5770.34  352.89   6
   2   1   1 6036.80  360.59  10
   2   1   1 5515.72  366.38   9
  -3  -1  -1 1036.06   68.32   1
  -3  -1  -1 1169.35   71.73  10
  -3  -1  -1 1115.63   68.15   2
  -3  -1  -1 1204.79   82.27   4
   3   1   1 1110.29   68.14   2
   3   1   1 1089.90   68.36   1
   3   1   1 1112.01   70.08   6
   3   1   1 1165.80   72.84   9
  -4  -1  -1 2126.02  132.37  10
  -4  -1  -1 2045.73  126.52   1
   4   1   1 2007.72  134.41   9
   4   1   1 2144.46  125.84   2
  -5  -1  -1 402.783  26.467  10
  -5  -1  -1 409.534  25.185   1
   5   1   1 396.852  27.508   9
   5   1   1 407.072  25.199   2
  -6  -1  -1 916.577  59.511  10
  -6  -1  -1 899.099  56.745   1
   6   1   1 959.546  56.721   2
   6  -2  -1 182.368  12.913   2
   6  -2  -1 203.524  25.167   5
   6  -2  -1 153.077  11.639   6
  -6   2   1 198.350  12.795   1
  -6   2   1 161.405  12.738  10
   5  -2  -1 1248.20  123.57   5
   5  -2  -1 1046.77   69.44   6
   5  -2  -1 1186.87   68.13   2
  -5   2   1 1024.33   71.43  10
  -5   2   1 1034.86   68.30   1
  -5   2   1 1164.11   81.99   4
   4  -2  -1 764.095  46.217   2
   4  -2  -1 822.355  84.020   5
   4  -2  -1 714.451  47.091   6
  -4   2   1 727.736  55.477   4
  -4   2   1 772.055  46.439   1
  -4   2   1 837.418  55.842   4
  -4   2   1 660.249  48.541  10
   3  -2  -1 865.258  92.622   5
   3  -2  -1 848.477  51.291   2
   3  -2  -1 773.008  52.470   6
  -3   2   1 901.966  61.740   4
  -3   2   1 739.146  54.025  10
  -3   2   1 879.816  51.557   1
  -3   2   1 900.825  62.144   4
   2  -2  -1 1109.28   72.11   2
   2  -2  -1 1199.41  129.52   5
   2  -2  -1 1336.25   73.16   7
   2  -2  -1 1122.48   74.39   6
  -2   2   1 1098.92   87.02   4
  -2   2   1 1268.46   87.47   4
  -2   2   1 1235.11   76.96   9
  -2   2   1 1256.93   72.49   1
  -2   2   1 1178.24   75.90  10
  -2   2   1 1124.10   72.22   1
   1  -2  -1 1896.38  237.57   5
   1  -2  -1 2068.78  133.59   7
  -1   2   1 2309.37  141.43   9
  -1   2   1 2365.67  133.74   1
  -1   2   1 2136.06  160.26   4
  -1   2   1 2534.06  139.96  10
  -1   2   1 2041.32  160.08   4
   0  -2  -1 1879.40  124.43   8
   0  -2  -1 1607.87  107.00   1
   0  -2  -1 1798.37  107.10   7
   0  -2  -1 1823.60  109.98   6
   0   2   1 1750.12  113.79   9
   0   2   1 1913.07  124.50   8
   0   2   1 1946.83  112.26  10
   0   2   1 1654.44  128.50   4
   0   2   1 1699.15  111.99  10
   0   2   1 1490.03  106.67   1
  -1  -2  -1 41.8182  3.1367   2
  -1  -2  -1 50.7147  3.0798   1
  -1  -2  -1 45.3063  3.3344  10
  -1  -2  -1 47.5203  3.8537   3
   1   2   1 37.8572  3.5981   4
   1   2   1 42.4212  3.1887  10
   1   2   1 47.0917  3.1520   1
   1   2   1 44.3901  3.2943   9
  -2  -2  -1 994.586  65.497   3
  -2  -2  -1 985.613  63.348  10
  -2  -2  -1 1007.18   60.19   2
   2   2   1 940.047  65.456   3
   2   2   1 1085.01   60.40   1
   2   2   1 903.154  63.194  10
   2   2   1 1038.85   60.16   2
  -3  -2  -1 182.355  12.558  10
  -3  -2  -1 186.110  11.908   1
  -3  -2  -1 187.981  13.477   3
  -3  -2  -1 188.981  11.936   2
   3   2   1 185.065  12.328  10
   3   2   1 184.855  11.826   2
   3   2   1 190.866  11.920   1
   3   2   1 185.407  12.630   3
   3   2   1 196.793  12.850   9
  -4  -2  -1 1402.89   86.95  10
  -4  -2  -1 1527.74   82.93   1
   4   2   1 1279.93   88.19   9
   4   2   1 1239.62   82.56   2
  -5  -2  -1 342.481  21.532   1
  -5  -2  -1 334.312  22.628  10
   5   2   1 347.178  21.542   2
   5   2   1 344.434  23.447   9
  -6  -2  -1 477.132  30.366   1
  -6  -2  -1 466.006  31.833  10
   6   2   1 516.940  30.542   2
   5  -3  -1 192.647  24.480   5
   5  -3  -1 178.472  12.701   2
   5  -3  -1 159.429  10.773   6
  -5   3   1 173.401  13.869   4
  -5   3   1 154.795  12.617   1
  -5   3   1 165.767  12.055  10
   4  -3  -1 19.6375  8.5208   5
   4  -3  -1 15.4365  1.7743   6
   4  -3  -1 16.2275  3.9629   2
  -4   3   1 12.7943  4.1006   1
  -4   3   1 26.3000  3.8093   4
  -4   3   1 13.9242  2.9223  10
  -4   3   1 16.3194  3.0011   4
   3  -3  -1 189.468  12.580   6
   3  -3  -1 231.388  24.766   5
   3  -3  -1 189.372  13.202   2
   3  -3  -1 226.527  14.482   7
  -3   3   1 212.794  13.567   1
  -3   3   1 194.199  15.072   4
  -3   3   1 194.269  15.521   4
  -3   3   1 182.783  13.518  10
   2  -3  -1 621.917  39.605   2
   2  -3  -1 620.691  40.085   7
   2  -3  -1 617.799  40.161   6
   2  -3  -1 662.462  70.903   5
  -2   3   1 663.470  39.609   1
  -2   3   1 625.687  47.319   4
  -2   3   1 624.839  41.243  10
  -2   3   1 732.969  41.698   9
  -2   3   1 637.441  47.263   4
   1  -3  -1 23.9906  2.4455   7
   1  -3  -1 21.5466  2.2646   2
   1  -3  -1 22.5847  2.2397   6
   1  -3  -1 23.7767  2.5054   6
  -1   3   1 22.7585  2.2111  10
  -1   3   1 21.4722  2.2225   1
  -1   3   1 21.7128  2.0824   9
  -1   3   1 17.6605  2.1092   1
  -1   3   1 26.8733  2.7547  10
  -1   3   1 27.4576  2.1145   8
  -1   3   1 22.1818  2.4017   4
   0  -3  -1 2042.12  136.45   6
   0  -3  -1 2044.28  133.12   1
   0  -3  -1 2216.42  132.93   2
   0  -3  -1 2143.83  133.65   7
   0  -3  -1 2009.78  136.31   6
   0   3   1 2468.96  133.58   1
   0   3   1 1924.58  141.28   9
   0   3   1 2034.30  160.13   4
   0   3   1 2513.58  139.83  10
   0   3   1 2485.88  139.79  10
  -1  -3  -1 1330.07   82.41   3
  -1  -3  -1 1182.39   78.09   6
  -1  -3  -1 1299.38   76.14   2
  -1  -3  -1 1340.52   89.33   8
  -1  -3  -1 1353.19   79.89  10
  -1  -3  -1 1176.73   78.23   6
  -1  -3  -1 1055.13   75.99   1
   1   3   1 1236.04   81.39   9
   1   3   1 1323.06   76.64   1
   1   3   1 1314.81   91.85   4
   1   3   1 1191.31   75.95   2
   1   3   1 1249.31   82.72   3
  -2  -3  -1 1760.74  118.29   3
  -2  -3  -1 1818.05  109.67   1
  -2  -3  -1 1893.91  114.57  10
  -2  -3  -1 1724.30  111.92   6
   2   3   1 1755.30  118.51   3
   2   3   1 1988.88  117.49   9
   2   3   1 1691.63  109.18   2
   2   3   1 1737.65  109.50   1
   2   3   1 1847.11  131.33   4
  -3  -3  -1 1032.33   67.58  10
  -3  -3  -1 898.573  64.098   2
  -3  -3  -1 985.092  69.906   3
  -3  -3  -1 1125.44   64.35   1
   3   3   1 1143.46   69.46   3
   3   3   1 1131.68   68.56   9
   3   3   1 967.092  67.319  10
   3   3   1 1098.21   64.15   2
   3   3   1 1128.00   64.41   1
  -4  -3  -1 1429.11   97.99  10
  -4  -3  -1 1393.55  101.44   3
  -4  -3  -1 1634.40   93.18   2
  -4  -3  -1 1363.86   93.36   1
   4   3   1 1639.72   93.51   1
   4   3   1 1565.49   99.46   9
   4   3   1 1644.91   93.19   2
   4   3   1 1614.79  100.75   3
  -5  -3  -1 479.731  30.578   1
  -5  -3  -1 558.646  34.135   3
   5   3   1 469.988  30.491   2
   5   3   1 469.704  32.806   9
  -6  -3  -1 533.834  32.420   1
   6   3   1 473.801  34.762   9
   6   3   1 542.121  32.455   2
   5  -4  -1 374.354  25.438   2
   5  -4  -1 377.093  45.406   5
  -5   4   1 376.046  28.181   4
  -5   4   1 348.955  24.511  10
  -5   4   1 377.425  23.646   1
   4  -4  -1 860.584  50.131   2
   4  -4  -1 917.017  89.894   5
  -4   4   1 810.673  59.393   4
  -4   4   1 681.151  51.598  10
  -4   4   1 750.341  49.380   1
  -4   4   1 824.717  59.180   4
   3  -4  -1 160.478  11.799   2
   3  -4  -1 193.100  21.621   5
   3  -4  -1 170.391  13.062   7
  -3   4   1 174.652  13.055   4
  -3   4   1 156.014  11.055   1
  -3   4   1 162.275  13.016   4
  -3   4   1 160.222  11.486  10
   2  -4  -1 2784.61  199.66   7
   2  -4  -1 2901.26  198.58   2
   2  -4  -1 3395.64  204.06   6
   2  -4  -1 3711.95  204.42   6
   2  -4  -1 3760.37  358.01   5
  -2   4   1 3462.25  209.51  10
  -2   4   1 2975.65  239.75   4
  -2   4   1 3379.79  199.83   1
  -2   4   1 3229.19  240.34   4
   1  -4  -1 338.413  21.687   7
   1  -4  -1 337.001  21.852   6
   1  -4  -1 332.778  21.343   2
   1  -4  -1 334.032  21.740   6
  -1   4   1 317.478  25.517   4
  -1   4   1 361.653  22.286  10
  -1   4   1 358.220  22.605   9
  -1   4   1 388.172  21.418   1
   0  -4  -1 2836.83  169.47   7
   0  -4  -1 2778.50  167.88   2
   0  -4  -1 3074.07  172.83   6
   0  -4  -1 2744.90  173.02   6
   0   4   1 2362.36  202.24   4
   0   4   1 3127.78  177.07  10
   0   4   1 2605.88  179.28   9
   0   4   1 2628.56  168.27   1
  -1  -4  -1 234.664  14.789   1
  -1  -4  -1 210.629  14.826   2
  -1  -4  -1 259.846  16.956   8
  -1  -4  -1 240.444  16.985   8
  -1  -4  -1 257.755  15.548   6
  -1  -4  -1 256.540  15.273   6
   1   4   1 219.832  15.497  10
   1   4   1 241.514  15.906   3
   1   4   1 229.089  14.726   2
   1   4   1 226.477  15.812   9
   1   4   1 249.217  14.957   1
   1   4   1 220.722  17.741   4
  -2  -4  -1 4500.50  296.49   6
  -2  -4  -1 4916.02  289.48   1
  -2  -4  -1 4713.40  288.17   2
  -2  -4  -1 4690.00  312.24   3
   2   4   1 4294.42  289.21   1
   2   4   1 4691.90  312.55   3
   2   4   1 5086.67  288.38   2
   2   4   1 5228.85  303.77  10
   2   4   1 4691.60  307.47   9
  -3  -4  -1 16.6412  2.3786   1
  -3  -4  -1 18.7480  2.6312   2
  -3  -4  -1 15.7275  3.8097   3
   3   4   1 23.5591  2.7297   1
   3   4   1 12.4116  2.7622   9
   3   4   1 14.3587  2.2564  10
   3   4   1 15.1969  2.4230   3
   3   4   1 16.4267  2.3774   2
  -4  -4  -1 436.111  34.521   3
  -4  -4  -1 517.290  31.296   2
  -4  -4  -1 564.530  31.434   1
   4   4   1 502.192  33.560   3
   4   4   1 513.006  31.350   1
   4   4   1 479.946  33.350   9
   4   4   1 511.978  31.209   2
  -5  -4  -1 68.6241  8.3112   3
  -5  -4  -1 72.3964  6.3065   1
   5   4   1 75.2900  6.3662   2
   5   4   1 76.1848  7.5257   9
   5   4   1 79.6929  6.2343   3
  -6  -4  -1 146.820  11.017   1
  -6  -4  -1 181.393  13.968   3
   6   4   1 159.286  11.181   2
   6   4   1 136.453  12.599   9
   4  -5  -1 6.91938 8.54401   5
   4  -5  -1 10.8881  3.7383   2
  -4   5   1 16.4169  4.1922   4
  -4   5   1 13.9600  3.3727  10
   3  -5  -1 34.4742  4.0328   2
   3  -5  -1 42.3424  6.9582   7
  -3   5   1 42.9956  5.4439   4
  -3   5   1 32.7125  4.0182  10
  -3   5   1 41.6739  4.9396   4
  -3   5   1 44.3077  3.9743   1
   2  -5  -1 13.0100  4.0609   7
   2  -5  -1 11.9261  1.1526   6
   2  -5  -1 10.2536  2.3826   2
  -2   5   1 10.4520  2.1705   1
  -2   5   1 10.9006  2.1553  10
  -2   5   1 9.14673 2.36321   4
   1  -5  -1 344.549  22.051   2
   1  -5  -1 365.207  22.380   6
   1  -5  -1 361.864  22.592   7
   1  -5  -1 345.984  22.537   6
  -1   5   1 362.532  22.061   1
  -1   5   1 339.638  26.407   4
  -1   5   1 388.578  23.450   9
  -1   5   1 340.696  23.037  10
   0  -5  -1 86.7972  6.0661   6
   0  -5  -1 75.4968  6.0851   2
   0  -5  -1 88.2520  6.3866   7
   0  -5  -1 88.1123  6.9165   6
   0   5   1 77.1192  7.1222   4
   0   5   1 85.0206  6.4414   9
   0   5   1 87.2523  6.1809  10
   0   5   1 89.2570  6.0264   1
  -1  -5  -1 539.841  33.177   7
  -1  -5  -1 527.802  32.846   2
  -1  -5  -1 585.312  34.144   6
  -1  -5  -1 563.599  33.710   6
   1   5   1 552.602  32.931   1
   1   5   1 452.872  39.439   4
   1   5   1 517.396  35.013   9
   1   5   1 547.668  34.473  10
  -2  -5  -1 513.428  35.233   2
  -2  -5  -1 625.110  36.301   6
   2   5   1 607.057  37.062  10
   2   5   1 556.366  35.362   1
   2   5   1 582.549  38.069   3
   2   5   1 560.802  37.660   9
  -3  -5  -1 588.497  35.046   1
  -3  -5  -1 593.016  37.831   3
  -3  -5  -1 587.853  35.057   2
   3   5   1 567.260  37.722   3
   3   5   1 601.782  35.156   1
   3   5   1 545.856  34.875   2
   3   5   1 493.647  37.302   9
   3   5   1 559.237  36.668  10
  -4  -5  -1 652.439  37.619   1
  -4  -5  -1 506.567  41.244   3
  -4  -5  -1 631.326  37.552   2
   4   5   1 642.478  37.534   2
   4   5   1 618.451  37.622   1
   4   5   1 603.410  40.320   3
   4   5   1 581.804  40.023   9
  -5  -5  -1 260.432  23.417   3
  -5  -5  -1 347.057  20.801   1
   5   5   1 338.985  20.718   2
   5   5   1 336.649  22.306   9
   5   5   1 317.532  21.874   3
   3  -6  -1 129.942   9.063   2
  -3   6   1 137.799  10.997   4
  -3   6   1 126.838   9.629  10
   2  -6  -1 2011.35  121.04   2
   2  -6  -1 1877.28  122.48   7
  -2   6   1 2255.40  121.33   1
  -2   6   1 1885.29  146.11   4
  -2   6   1 1971.36  127.31  10
   1  -6  -1 114.667   7.803   2
   1  -6  -1 112.607   7.675   6
   1  -6  -1 108.942   7.353   6
   1  -6  -1 115.816   8.636   7
  -1   6   1 103.548   7.982  10
  -1   6   1 114.762   7.594   1
  -1   6   1 110.145   9.144   4
   0  -6  -1 1131.56   69.67   2
   0  -6  -1 1192.20   71.93   6
   0  -6  -1 1095.18   71.40   6
   0  -6  -1 1091.67   70.26   7
   0   6   1 1198.93   73.25  10
   0   6   1 1237.08   74.41   9
   0   6   1 1191.48   69.82   1
   0   6   1 1037.09   83.95   4
  -1  -6  -1 1142.32   66.77   7
  -1  -6  -1 1192.17   67.96   6
  -1  -6  -1 1122.72   66.21   2
   1   6   1 1144.55   70.71   9
   1   6   1 921.856  69.430  10
   1   6   1 1006.24   66.32   1
  -2  -6  -1 539.683  29.206   7
  -2  -6  -1 464.265  28.738   2
   2   6   1 426.693  30.055  10
   2   6   1 446.388  30.932   3
   2   6   1 451.222  28.736   1
   2   6   1 450.336  30.679   9
  -3  -6  -1 464.924  30.285   2
   3   6   1 485.163  30.412   1
   3   6   1 473.064  32.456   9
   3   6   1 521.194  32.703   3
  -4  -6  -1 89.8258  7.8092   2
   4   6   1 95.2828  7.4242   1
   4   6   1 75.8219  8.0316   9
   4   6   1 97.7765  7.9269   3
  -5  -6  -1 374.521  28.877   3
  -5  -6  -1 456.333  26.431   2
   5   6   1 400.773  27.819   3
   2  -7  -1 1.62280 5.91513   7
   2  -7  -1 2.61229 2.47630   2
  -2   7   1 2.52717 3.22022   4
  -2   7   1 2.78306 2.03849   1
  -2   7   1 2.99382 2.82344  10
   1  -7  -1 1.84724 1.16760   6
   1  -7  -1 1.56042 4.49580   7
   1  -7  -1 2.47394 1.44148   6
   1  -7  -1 3.40426 2.57315   2
  -1   7   1 0.80242 2.80374   4
  -1   7   1 1.84855 2.64674  10
  -1   7   1 2.28100 2.16534   1
   0  -7  -1 169.178  12.084   6
   0  -7  -1 156.012  10.873   2
   0  -7  -1 165.381  11.625   7
   0  -7  -1 158.089  10.757   6
   0   7   1 165.528  11.502  10
   0   7   1 162.131  10.838   1
  -1  -7  -1 2.97316 2.34910   6
  -1  -7  -1 1.96788 2.93149   2
  -1  -7  -1 4.04712 3.50140   7
   1   7   1 1.51676 3.36979   9
   1   7   1 4.25068 2.63336   1
   1   7   1 4.27370 2.78230  10
  -2  -7  -1 466.139  28.500   7
  -2  -7  -1 442.463  27.919   2
   2   7   1 421.627  29.296  10
   2   7   1 464.881  28.079   1
   2   7   1 438.132  30.081   9
  -3  -7  -1 10.0269  3.9575   2
  -3  -7  -1 24.4757  4.7504   7
   3   7   1 11.4330  4.4881   9
   3   7   1 16.0990  3.7785   1
   3   7   1 13.8545  3.8425   3
  -4  -7  -1 904.235  55.852   2
   4   7   1 920.855  56.121   1
   4   7   1 897.931  60.311   3
   1  -8  -1 378.137  23.334   2
   1  -8  -1 346.491  24.800   7
  -1   8   1 390.422  23.245   1
  -1   8   1 365.950  24.723  10
   0  -8  -1 479.417  31.253   7
   0  -8  -1 477.867  31.139   6
   0  -8  -1 491.721  30.253   2
   0  -8  -1 493.922  30.647   6
   0   8   1 456.691  31.912  10
   0   8   1 519.423  30.266   1
  -1  -8  -1 527.542  34.920   7
  -1  -8  -1 506.458  34.168   2
  -1  -8  -1 577.049  34.930   6
   1   8   1 528.690  36.073  10
   1   8   1 573.964  34.323   1
   1   8   1 595.773  37.079   9
  -2  -8  -1 335.794  23.066   2
  -2  -8  -1 354.426  23.784   7
   2   8   1 369.451  23.117   1
   2   8   1 360.590  24.308  10
   2   8   1 388.511  25.153   9
  -3  -8  -1 149.574  12.058   7
  -3  -8  -1 159.115  11.480   2
   3   8   1 166.502  12.750   3
   2   8  -2 396.987  26.948  10
  -2  -8   2 396.098  25.919   7
  -2  -8   2 410.682  25.753   6
  -2  -8   2 401.144  25.277   2
   1   8  -2 216.693  14.832  10
   1   8  -2 221.356  13.543   1
  -1  -8   2 206.906  13.397   6
  -1  -8   2 191.938  14.465   7
  -1  -8   2 180.499  14.710   6
  -1  -8   2 212.424  13.632   2
   0   8  -2 860.373  49.175   1
   0   8  -2 804.037  51.969  10
   0  -8   2 799.095  49.043   2
   0  -8   2 748.351  50.177   7
   4   7  -2 187.152  12.969   1
   4   7  -2 185.379  14.415   3
  -4  -7   2 176.052  12.971   2
  -4  -7   2 185.201  13.086   7
   3   7  -2 92.6072  8.8303  10
   3   7  -2 112.434   7.968   1
   3   7  -2 96.2559  9.7991   9
  -3  -7   2 109.329   8.371   7
  -3  -7   2 110.801   8.122   2
   2   7  -2 153.222  10.482   1
   2   7  -2 153.707  11.477  10
   2   7  -2 155.914  12.177   9
  -2  -7   2 157.231  10.673   6
  -2  -7   2 156.339  11.272   7
  -2  -7   2 160.045  10.716   2
   1   7  -2 4.32996 3.99708   9
   1   7  -2 6.82090 2.42690   1
   1   7  -2 4.71136 2.87229  10
  -1  -7   2 8.06225 3.64986   6
  -1  -7   2 8.50078 2.09713   6
  -1  -7   2 1.97296 3.53839   7
  -1  -7   2 3.39102 2.45013   2
   0   7  -2 64.2654  6.9928   4
   0   7  -2 77.9810  7.2454   9
   0   7  -2 61.1869  5.1778   1
   0   7  -2 72.7346  5.9019  10
   0  -7   2 70.3477  6.8756   7
   0  -7   2 65.7427  5.3342   2
  -1   7  -2 6.95447 2.94477   4
  -1   7  -2 6.57206 2.55924  10
   1  -7   2 4.55745 4.35612   7
   1  -7   2 6.08539 1.85794   2
  -2   7  -2 92.0226  6.9726  10
  -2   7  -2 98.6328  8.0654   4
   2  -7   2 71.0155  8.6908   7
   5   6  -2 15.1229  4.7846   3
   5   6  -2 21.0769  4.4064   1
  -5  -6   2 20.6602  4.3876   2
  -5  -6   2 19.6731  4.4459   7
   4   6  -2 850.385  52.425   1
   4   6  -2 866.005  56.618   3
   4   6  -2 817.647  56.171   9
  -4  -6   2 820.058  52.224   2
  -4  -6   2 893.792  52.562   7
   3   6  -2 27.6775  3.9940  10
   3   6  -2 27.4683  4.7855   9
   3   6  -2 33.4915  3.8528   1
   3   6  -2 34.0530  4.2757   3
  -3  -6   2 25.8583  4.0299   7
  -3  -6   2 29.4718  3.9708   2
   2   6  -2 1635.67  109.14   9
   2   6  -2 1628.50  102.24   1
   2   6  -2 1659.54  107.37  10
  -2  -6   2 1750.25  104.74   6
  -2  -6   2 1688.13  101.98   2
  -2  -6   2 1733.58  102.69   7
   1   6  -2 154.777  10.625  10
   1   6  -2 155.532  11.238   9
   1   6  -2 137.523  11.908   4
   1   6  -2 148.033   9.806   1
  -1  -6   2 141.694   9.770   2
  -1  -6   2 162.963  11.295   6
  -1  -6   2 155.662  10.456   7
  -1  -6   2 145.361   9.827   6
   0   6  -2 1824.05  114.59   1
   0   6  -2 1903.24  138.15   4
   0   6  -2 2052.42  120.40  10
   0   6  -2 1848.05  122.42   9
   0  -6   2 1892.05  114.47   2
   0  -6   2 1888.20  117.53   6
   0  -6   2 1828.73  117.62   6
   0  -6   2 1897.92  115.35   7
  -1   6  -2 283.974  18.478   9
  -1   6  -2 270.828  16.391   1
  -1   6  -2 256.778  19.989   4
  -1   6  -2 270.169  17.425  10
   1  -6   2 259.478  16.376   2
   1  -6   2 257.990  17.525   7
  -2   6  -2 1245.56   74.66  10
  -2   6  -2 1164.85   85.67   4
   2  -6   2 1099.54   72.48   7
  -3   6  -2 164.910  10.819  10
  -3   6  -2 165.597  12.374   4
   3  -6   2 136.853  13.386   7
   5   5  -2 56.7683  6.7599   9
   5   5  -2 63.6793  6.1339   1
   5   5  -2 55.9789  6.5613   3
  -5  -5   2 56.9093  6.7803   3
  -5  -5   2 63.1723  6.6849   2
   4   5  -2 1030.81   67.80   1
   4   5  -2 1169.89   73.32   3
   4   5  -2 1107.95   72.46   9
  -4  -5   2 1143.06   67.68   2
  -4  -5   2 1091.68   72.95   3
   3   5  -2 77.1238  7.0121   9
   3   5  -2 80.9282  6.3066   1
   3   5  -2 76.2550  6.6559  10
   3   5  -2 88.8133  7.0079   3
  -3  -5   2 83.0701  6.6213   7
  -3  -5   2 79.7893  6.3179   2
   2   5  -2 915.405  64.375   9
   2   5  -2 881.687  60.264   1
  -2  -5   2 1049.20   60.21   2
  -2  -5   2 1054.77   60.59   7
  -2  -5   2 1046.84   61.79   6
   1   5  -2 118.378   9.554   4
   1   5  -2 117.016   7.824   1
  -1  -5   2 124.040   8.233   7
  -1  -5   2 114.359   7.901   6
  -1  -5   2 126.670   8.989   6
  -1  -5   2 118.236   7.895   2
   0   5  -2 1555.81  115.27   4
   0   5  -2 1582.98   95.79   1
   0   5  -2 1555.84  101.99   9
   0  -5   2 1644.66   96.09   7
   0  -5   2 1503.97   97.94   6
   0  -5   2 1625.65   95.56   2
   0  -5   2 1564.28   98.04   6
  -1   5  -2 21.7734  3.3053   9
  -1   5  -2 22.3264  3.0180   4
  -1   5  -2 26.4310  2.2466   1
   1  -5   2 24.6821  3.6698   7
   1  -5   2 27.9469  2.4140   2
  -2   5  -2 19.4543  3.4015   9
  -2   5  -2 20.9749  2.1524  10
  -2   5  -2 20.0109  2.6218   4
   2  -5   2 16.4300  4.5708   7
  -3   5  -2 65.8392  5.6720   4
  -3   5  -2 76.6194  6.8399   4
  -3   5  -2 70.5941  4.9549  10
   3  -5   2 51.8225 14.3115   5
   3  -5   2 71.2301  8.0567   7
  -4   5  -2 5.17629 2.28448   4
  -4   5  -2 1.91418 1.83377  10
  -4   5  -2 1.09952 3.34470   4
   4  -5   2 -0.2985  6.4385   7
   4  -5   2 -1.0112 13.2365   5
   6   4  -2 225.726  15.156   2
  -6  -4   2 206.757  18.701   3
  -6  -4   2 232.851  15.255   1
   5   4  -2 13.9765  3.2643   3
   5   4  -2 13.4771  4.1683   9
   5   4  -2 10.0688  3.4525   2
  -5  -4   2 10.7002  3.4993   2
  -5  -4   2 10.3215  3.4671   2
  -5  -4   2 8.87871 3.39047   1
  -5  -4   2 -0.2050  5.9607   3
   4   4  -2 480.474  33.961   9
   4   4  -2 513.871  31.755   1
   4   4  -2 532.220  31.624   2
   4   4  -2 510.689  34.215   3
  -4  -4   2 516.626  31.657   2
  -4  -4   2 522.722  31.724   1
  -4  -4   2 498.080  34.896   3
   3   4  -2 211.456  13.891   3
   3   4  -2 198.008  13.862   9
   3   4  -2 196.504  12.773   2
   3   4  -2 196.381  12.809   1
  -3  -4   2 199.178  12.856   2
  -3  -4   2 192.249  13.973   3
  -3  -4   2 198.550  12.766   1
   2   4  -2 867.583  57.669   9
   2   4  -2 909.951  54.090   1
   2   4  -2 978.362  63.257   8
   2   4  -2 809.625  58.400   3
  -2  -4   2 843.620  53.972   1
  -2  -4   2 913.456  55.387   6
  -2  -4   2 937.745  54.274   7
  -2  -4   2 839.901  53.898   2
   1   4  -2 666.890  45.185   8
   1   4  -2 595.967  46.561   4
   1   4  -2 635.077  38.686   1
   1   4  -2 659.787  41.460   9
  -1  -4   2 629.270  38.902   7
  -1  -4   2 631.939  39.595   6
  -1  -4   2 623.354  38.576   2
   0   4  -2 2602.48  154.72  10
   0   4  -2 2408.53  147.42   1
   0   4  -2 2451.46  157.48   9
   0   4  -2 2520.38  172.30   8
   0   4  -2 2310.93  177.43   4
   0  -4   2 2322.82  150.89   6
   0  -4   2 2421.82  151.11   6
   0  -4   2 2380.77  147.08   2
   0  -4   2 2410.88  147.31   7
  -1   4  -2 1134.91   77.88   9
  -1   4  -2 1224.21   87.82   4
  -1   4  -2 1370.84   76.59  10
  -1   4  -2 1193.85   72.91   1
   1  -4   2 1138.92   72.74   2
   1  -4   2 1151.62   73.50   7
  -2   4  -2 1046.90   60.49   9
   2  -4   2 801.983 102.528   5
   2  -4   2 928.874  57.461   7
  -3   4  -2 931.593  58.746  10
  -3   4  -2 993.176  67.461   4
  -3   4  -2 951.072  67.443   4
   3  -4   2 799.482  57.675   7
  -4   4  -2 855.444  60.376   4
  -4   4  -2 785.227  52.542  10
  -4   4  -2 833.449  60.414   4
  -5   4  -2 185.891  11.828  10
  -5   4  -2 175.758  13.953   4
   5  -4   2 125.541  28.253   5
   6   3  -2 823.605  51.298   2
  -6  -3   2 843.076  51.457   1
   5   3  -2 204.586  13.801   3
   5   3  -2 209.362  14.467   9
   5   3  -2 199.837  13.180   2
  -5  -3   2 152.846  17.951   3
  -5  -3   2 199.196  13.190   1
   4   3  -2 2394.39  164.82   3
   4   3  -2 2562.20  152.14   1
   4   3  -2 2557.38  151.62   2
   4   3  -2 2438.63  161.83   9
  -4  -3   2 2497.50  151.67   2
  -4  -3   2 2592.38  152.07   1
   3   3  -2 261.455  18.468   9
   3   3  -2 291.475  17.395   1
   3   3  -2 279.485  17.192   2
   3   3  -2 285.777  18.641   3
  -3  -3   2 285.142  17.367   2
  -3  -3   2 228.064  19.449   3
  -3  -3   2 289.705  17.280   1
   2   3  -2 406.832  27.175   1
   2   3  -2 468.699  29.059   9
   2   3  -2 415.588  32.689   4
   2   3  -2 473.795  31.844   8
   2   3  -2 457.384  29.373   3
   2   3  -2 380.956  27.015   2
  -2  -3   2 469.135  29.397   3
  -2  -3   2 448.862  28.871  10
  -2  -3   2 450.906  27.849   6
  -2  -3   2 443.220  27.149   1
  -2  -3   2 458.749  27.177   2
   1   3  -2 3223.94  238.37   4
   1   3  -2 3378.42  198.43   1
   1   3  -2 3564.78  232.11   8
  -1  -3   2 3186.31  199.03   7
  -1  -3   2 2780.33  197.41   2
  -1  -3   2 3354.73  198.18   1
  -1  -3   2 3334.39  203.02   6
   0   3  -2 54.6509  3.8807  10
   0   3  -2 51.5828  3.6446   1
   0   3  -2 50.2167  3.6780   1
   0   3  -2 49.6887  4.4007   4
   0   3  -2 54.7253  4.5087   8
   0   3  -2 56.3191  4.4485   9
   0  -3   2 52.5605  3.6559   2
   0  -3   2 60.4956  3.7116   6
   0  -3   2 66.0939  4.7398   8
   0  -3   2 56.4827  4.2655   7
   0  -3   2 57.1580  4.0816   6
  -1   3  -2 1437.48   90.23   9
  -1   3  -2 1385.11   84.50   1
  -1   3  -2 1516.78   99.41   8
  -1   3  -2 1359.03   84.55   1
   1  -3   2 1328.09   84.31   2
   1  -3   2 1350.94   85.05   7
  -2   3  -2 75.6356  5.7970   8
  -2   3  -2 77.5840  6.0984   9
   2  -3   2 63.1652  6.2531   7
   2  -3   2 50.1607 10.7547   5
  -3   3  -2 1712.55  111.24   4
  -3   3  -2 1510.21   99.02   9
  -3   3  -2 1665.08  111.36   4
  -3   3  -2 1473.48  108.41   8
  -3   3  -2 1530.99   96.84  10
   3  -3   2 1429.34   92.26   2
   3  -3   2 1340.46   93.94   7
  -4   3  -2 14.8573  3.0300   8
  -4   3  -2 20.3357  2.6935   4
  -4   3  -2 20.6319  2.3825  10
  -4   3  -2 20.6006  2.6048   4
   4  -3   2 19.0518  3.7614   2
   4  -3   2  5.9632 11.2005   5
  -5   3  -2 210.343  13.928  10
  -5   3  -2 211.694  16.067   4
   5  -3   2 181.412  33.053   5
   6   2  -2 20.9058  4.2389   2
  -6  -2   2 39.0778  8.4749   3
  -6  -2   2 21.0597  4.1499   1
   5   2  -2 61.9725  5.4923   2
  -5  -2   2 87.6846  9.6069   3
  -5  -2   2 57.4595  5.4863   1
   4   2  -2 342.936  22.180   3
   4   2  -2 328.042  22.149   9
   4   2  -2 349.246  20.841   1
   4   2  -2 341.158  20.713   2
  -4  -2   2 314.114  22.059  10
  -4  -2   2 326.423  20.764   2
  -4  -2   2 265.091  24.495   3
  -4  -2   2 347.597  20.749   1
  -4  -2   2 337.660  20.824   2
   3   2  -2 16.8159  2.0440   2
   3   2  -2 17.2488  2.3117   9
   3   2  -2 14.0199  2.1572   1
   3   2  -2 15.0819  2.4704   8
   3   2  -2 16.3949  2.1483   3
  -3  -2   2 9.66683 4.19459   3
  -3  -2   2 17.0882  2.7925  10
  -3  -2   2 26.3818  2.5394   1
  -3  -2   2 15.6791  2.2078   2
   2   2  -2 982.147  63.191   9
   2   2  -2 939.038  59.185   2
   2   2  -2 1048.69   69.57   8
   2   2  -2 948.137  59.414   1
   2   2  -2 1101.60   64.45   3
  -2  -2   2 916.028  62.540  10
  -2  -2   2 932.277  59.238   2
  -2  -2   2 991.267  60.889   6
  -2  -2   2 942.366  59.370   1
   1   2  -2 881.701  62.755   8
   1   2  -2 875.400  53.376   1
  -1  -2   2 837.734  53.339   1
  -1  -2   2 858.314  53.224   2
  -1  -2   2 939.752  55.138   6
  -1  -2   2 889.053  53.826   7
   0   2  -2 2552.98  167.98   9
   0   2  -2 2887.92  164.62  10
   0   2  -2 2481.48  188.87   4
   0   2  -2 2430.16  156.90   1
   0   2  -2 2470.16  156.81   1
   0   2  -2 2699.54  184.63   8
   0  -2   2 2803.36  184.32   8
   0  -2   2 2467.41  156.35   2
   0  -2   2 2491.11  160.76   6
  -1   2  -2 142.336   9.719   8
  -1   2  -2 140.637   9.225   9
   1  -2   2 107.601  15.603   5
   1  -2   2 128.237   8.645   7
   2  -2   2 4674.61  275.84   7
   2  -2   2 4366.60  272.42   2
  -3   2  -2 371.354  23.895  10
  -3   2  -2 393.399  23.862  10
  -3   2  -2 385.614  27.442   4
  -3   2  -2 387.140  22.896   1
  -3   2  -2 403.640  27.411   4
   3  -2   2 339.025  22.760   2
   3  -2   2 307.057  24.813   7
  -4   2  -2 1669.70  106.56   1
  -4   2  -2 1859.82  111.76  10
  -4   2  -2 1952.57  128.53   4
   4  -2   2 1547.73  106.17   2
  -5   2  -2 169.144  12.168  10
  -5   2  -2 188.191  12.248   1
  -5   2  -2 188.202  14.252   4
  -5   2  -2 200.479  12.182   1
   5  -2   2 169.940  12.159   2
   5  -2   2 147.157  27.358   5
  -6   2  -2 623.314  35.036   1
  -6   2  -2 469.069  36.166  10
   6  -2   2 609.370  35.200   2
   6  -2   2 547.722  66.708   5
   6   1  -2 447.488  27.291   2
  -6  -1   2 429.747  27.181   1
  -6  -1   2 414.795  28.668  10
   5   1  -2 1804.13  103.34   2
  -5  -1   2 1725.70  103.64   1
  -5  -1   2 1576.40  108.81  10
   4   1  -2 264.059  17.595   9
   4   1  -2 262.670  16.457   2
  -4  -1   2 246.910  17.717  10
  -4  -1   2 266.831  16.560   1
   3   1  -2 3766.90  203.22   1
   3   1  -2 3530.62  218.81   3
   3   1  -2 3525.24  215.23   9
   3   1  -2 3163.04  202.14   2
  -3  -1   2 3053.59  219.05   3
  -3  -1   2 3325.81  202.20   2
  -3  -1   2 2949.11  211.40  10
   2   1  -2 1212.29   73.30   3
   2   1  -2 1081.88   78.73   8
   2   1  -2 951.132  67.223   1
   2   1  -2 1194.80   67.24   2
   2   1  -2 1095.40   71.81   9
  -2  -1   2 1091.56   67.10   2
  -2  -1   2 993.547  73.530   3
  -2  -1   2 1196.80   67.26   1
  -2  -1   2 1155.81   67.12   2
   1   1  -2 5994.24  351.74   9
  -1  -1   2 5527.43  347.29  10
  -1  -1   2 5330.68  329.71   2
  -1  -1   2 4958.37  329.59   2
   0   1  -2 130.954   8.621   1
   0   1  -2 155.435   9.419   9
   0   1  -2 132.856   8.579   1
   0   1  -2 155.990   9.028  10
   0   1  -2 120.486  10.340   4
   0   1  -2 153.673  10.326   8
   0  -1   2 128.198   8.821   6
   0  -1   2 137.061   8.570   2
   0  -1   2 148.686   8.742   7
  -1   1  -2 1134.61   63.99   1
  -1   1  -2 1185.46   75.50   8
  -1   1  -2 1022.33   63.93   1
   1  -1   2 890.436  63.679   2
   1  -1   2 1045.76   64.42   7
  -2   1  -2 681.274  42.641  10
  -2   1  -2 704.262  49.023   4
  -2   1  -2 636.921  48.889   4
  -2   1  -2 714.893  40.704   1
  -2   1  -2 670.800  40.640   1
  -2   1  -2 683.931  42.671  10
   2  -1   2 642.911  40.664   2
   2  -1   2 620.157  42.103   7
  -3   1  -2 1822.30  120.73   4
  -3   1  -2 1699.96  105.11  10
  -3   1  -2 1718.09  105.09  10
  -3   1  -2 1649.66  100.28   1
   3  -1   2 1592.63  102.53   6
   3  -1   2 1410.96   99.54   2
  -4   1  -2 49.1097  4.1661   1
  -4   1  -2 56.4512  5.0030   4
  -4   1  -2 52.8997  4.3028  10
   4  -1   2 33.0509 12.6960   5
   4  -1   2 56.0993  4.3051   2
   4  -1   2 53.9961  4.0719   6
  -5   1  -2 136.846   9.754   1
  -5   1  -2 152.562  10.024  10
   5  -1   2 143.039   9.829   2
   5  -1   2 125.039  23.845   5
   5  -1   2 146.269   9.573   6
  -6   1  -2 118.359   9.033  10
  -6   1  -2 127.884   9.215   1
   6  -1   2 119.061  24.254   5
   6  -1   2 117.956   9.369   2
   6   0  -2 227.473  14.953   2
  -6   0   2 219.162  14.912   1
  -6   0   2 210.721  15.613  10
  -6   0   2 227.872  14.868   1
   5   0  -2 126.135   8.811   2
  -5   0   2 117.658   9.495  10
  -5   0   2 117.416   8.752   1
   4   0  -2 382.749  23.851   2
  -4   0   2 417.396  23.959   1
  -4   0   2 351.548  25.279  10
   3   0  -2 392.668  24.950   1
   3   0  -2 414.798  24.812   2
   3   0  -2 385.826  25.462   6
   3   0  -2 424.085  26.386   9
  -3   0   2 400.375  24.974   2
  -3   0   2 399.111  30.300   4
  -3   0   2 386.133  26.472  10
  -3   0   2 438.498  24.969   1
  -3   0   2 396.073  29.844   4
   2   0  -2 3691.57  230.65   8
   2   0  -2 3297.12  208.49   9
   2   0  -2 3133.19  196.60   1
   2   0  -2 3232.30  195.87   2
   2   0  -2 3554.46  211.99   3
   2   0  -2 3393.16  201.45   6
  -2   0   2 3019.07  235.84   4
  -2   0   2 3066.91  236.08   4
  -2   0   2 3036.77  196.00   2
  -2   0   2 2874.69  196.47   1
   1   0  -2 1304.53   73.00   2
   1   0  -2 1365.22   85.96   8
   1   0  -2 1207.86   77.53   9
   1   0  -2 1207.60   78.93   3
   1   0  -2 1118.92   73.11   1
  -1   0   2 1087.39   76.34  10
  -1   0   2 1081.09   73.00   1
  -1   0   2 1148.93   73.09   1
  -1   0   2 1266.76   72.74   2
   0   0  -2 2464.36  198.88   4
   0   0  -2 2708.80  194.29   8
   0   0  -2 2940.60  173.97  10
   0   0   2 2771.94  173.76  10
   0   0   2 2674.89  165.54   1
   0   0   2 3073.93  194.55   8
   0   0   2 2437.54  165.02   2
  -1   0  -2 96.3739  6.7898  10
  -1   0  -2 107.128   6.520   1
  -1   0  -2 95.8703  7.8486   4
  -1   0  -2 102.430   7.731   8
  -1   0  -2 106.806   6.880  10
  -1   0  -2 97.2209  6.4991   1
   1   0   2 101.554   6.502   1
   1   0   2 101.426   6.510   2
  -2   0  -2 3103.05  186.38   1
  -2   0  -2 3211.02  224.30   4
  -2   0  -2 3074.52  195.29  10
  -2   0  -2 3161.48  195.40  10
   2   0   2 2844.40  198.56   9
   2   0   2 2862.61  185.55   2
   2   0   2 3192.44  191.11   6
  -3   0  -2 2101.42  140.26  10
  -3   0  -2 2344.35  141.38  10
  -3   0  -2 2335.61  134.83   1
  -3   0  -2 2504.84  162.43   4
   3   0   2 1985.30  137.43   6
   3   0   2 1891.86  142.66   9
   3   0   2 2335.10  134.40   2
  -4   0  -2 131.213   8.935  10
  -4   0  -2 126.355   8.571   1
  -4   0  -2 135.380  10.368   4
   4   0   2 127.147   8.611   2
   4   0   2 131.793   8.799   6
  -5   0  -2 1585.87   94.33  10
  -5   0  -2 1425.58   89.94   1
   5   0   2 1469.23   92.11   6
   5   0   2 1436.48   89.72   2
  -6   0  -2 129.061   9.509   1
  -6   0  -2 138.308   9.811  10
   6   0   2 134.906   9.773   2
   6   0   2 133.512  24.361   5
   6  -1  -2 335.582  21.531   2
  -6   1   2 335.439  21.481   1
  -6   1   2 326.631  22.587  10
   5  -1  -2 779.957  46.572   2
  -5   1   2 751.239  46.758   1
  -5   1   2 770.378  46.701   1
  -5   1   2 731.167  49.065  10
   4  -1  -2 778.060  53.113   6
   4  -1  -2 904.674  51.875   2
  -4   1   2 866.507  52.086   1
  -4   1   2 844.756  52.026   1
  -4   1   2 860.292  54.834  10
   3  -1  -2 2506.70  242.99   5
   3  -1  -2 2201.77  135.86   2
  -3   1   2 1983.42  142.61  10
  -3   1   2 2309.66  136.89   1
  -3   1   2 1934.75  135.77   1
  -3   1   2 2527.33  164.39   4
   2  -1  -2 3877.02  231.37   2
   2  -1  -2 3452.17  231.53   1
   2  -1  -2 3922.92  237.76   6
  -2   1   2 3611.69  278.80   4
  -2   1   2 3919.06  244.44  10
  -2   1   2 4062.29  280.29   4
  -2   1   2 4112.65  231.93   1
  -2   1   2 3574.54  231.67   1
   1  -1  -2 2754.14  176.01   1
   1  -1  -2 2854.19  179.58   6
   1  -1  -2 2671.37  174.93   2
  -1   1   2 2993.97  211.01   4
  -1   1   2 3072.96  184.55  10
  -1   1   2 2957.04  176.23   1
   0  -1  -2 609.156  42.486  10
   0  -1  -2 720.216  44.046   3
   0  -1  -2 639.670  47.368   8
   0  -1  -2 637.463  40.494   1
   0  -1  -2 613.063  40.356   2
   0   1   2 726.283  47.416   8
   0   1   2 675.013  42.569  10
   0   1   2 624.185  40.512   1
   0   1   2 688.974  43.202   9
  -1  -1  -2 4667.59  307.80   8
  -1  -1  -2 4021.24  262.87   1
  -1  -1  -2 4098.21  275.61  10
   1   1   2 4166.20  275.39  10
   1   1   2 4036.24  283.88   3
   1   1   2 4706.40  262.14   2
   1   1   2 4781.37  270.26   6
   1   1   2 4546.31  263.16   1
   1   1   2 3938.27  279.69   9
  -2  -1  -2 1421.76  117.85   4
  -2  -1  -2 1758.32   98.90   1
  -2  -1  -2 1690.22   98.37   2
  -2  -1  -2 1881.65  103.83  10
   2   1   2 1486.86  100.58   6
   2   1   2 1656.94   97.93   2
   2   1   2 1446.46   98.27   1
  -3  -1  -2 856.931  50.309   1
  -3  -1  -2 882.823  52.783  10
  -3  -1  -2 899.031  60.574   4
  -3  -1  -2 815.746  50.143   2
   3   1   2 820.457  50.140   2
   3   1   2 807.233  53.683   9
   3   1   2 705.593  51.527   6
   3   1   2 823.384  50.322   1
  -4  -1  -2 124.950   7.911   1
  -4  -1  -2 113.343   8.209  10
   4   1   2 112.463   7.956   6
   4   1   2 118.723   7.887   2
   4   1   2 108.682   9.289   9
  -5  -1  -2 932.492  67.006  10
  -5  -1  -2 1067.33   63.99   1
   5   1   2 1065.17   68.66   9
   5   1   2 1132.15   63.91   2
  -6  -1  -2 13.6038  3.1986  10
  -6  -1  -2 8.10528 3.09635   1
   6   1   2 19.2229  3.8193   2
   6  -2  -2 107.099   9.068   2
  -6   2   2 87.3751  8.3933  10
   5  -2  -2 283.921  19.603   6
   5  -2  -2 315.434  19.802   2
   5  -2  -2 350.103  36.830   5
  -5   2   2 302.699  19.879   1
  -5   2   2 291.851  20.711  10
   4  -2  -2 78.8456  5.3226   6
   4  -2  -2 67.5875  5.8519   2
   4  -2  -2 68.9902 11.4513   5
  -4   2   2 71.3350  7.7898   4
  -4   2   2 61.0398  6.1608  10
  -4   2   2 61.4399  6.0394   1
   3  -2  -2 5.68000 2.03034   2
   3  -2  -2 -2.1472  3.6177   5
   3  -2  -2 0.86961 1.27976   6
  -3   2   2 -0.2268  2.7909   4
  -3   2   2 2.91850 1.57013   4
  -3   2   2 2.44542 2.08504   1
   2  -2  -2 33.6045  3.1301   8
   2  -2  -2 48.7781  4.5770   7
   2  -2  -2 23.0350  3.1992   1
   2  -2  -2 37.5330  6.1411   5
   2  -2  -2 35.8964  3.3412   2
   2  -2  -2 31.5803  2.9080   6
  -2   2   2 33.4792  3.5142   1
  -2   2   2 31.6140  3.1795   4
  -2   2   2 25.3326  3.9174   4
  -2   2   2 26.8979  3.4784  10
   1  -2  -2 87.1898  6.3642   2
   1  -2  -2 94.9283  6.3846   6
   1  -2  -2 105.374   6.910   8
   1  -2  -2 87.1928  6.0591   7
   1  -2  -2 87.0423 10.7787   5
   1  -2  -2 81.1430  6.2178   1
  -1   2   2 83.6471  6.3591   1
  -1   2   2 79.1532  7.1582   4
  -1   2   2 100.477   6.915   8
  -1   2   2 87.8760  6.3488  10
  -1   2   2 99.4645  6.1347   9
   0  -2  -2 1659.94   95.53   6
   0  -2  -2 1506.19   92.84   1
   0  -2  -2 1523.91  100.01   3
   0  -2  -2 1614.29  108.45   8
   0  -2  -2 1470.95   97.07  10
   0  -2  -2 1301.36   91.98   2
   0  -2  -2 1771.73   95.22   6
   0   2   2 1615.31  108.59   8
   0   2   2 1550.76   92.90   1
   0   2   2 1385.07   97.41  10
   0   2   2 1354.76   98.55   9
  -1  -2  -2 4462.77  272.08   2
  -1  -2  -2 4368.45  318.68   8
  -1  -2  -2 4090.98  295.10   3
  -1  -2  -2 4673.73  286.44  10
  -1  -2  -2 4632.00  272.93   1
   1   2   2 4318.33  285.78  10
   1   2   2 4642.84  290.26   9
   1   2   2 4727.07  273.16   1
  -2  -2  -2 13.0749  1.6050   2
  -2  -2  -2 12.3582  1.5055   1
  -2  -2  -2 8.03098 1.53353  10
  -2  -2  -2 11.3028  2.0672   3
   2   2   2 10.0794  1.5790   1
   2   2   2 8.77015 1.34343  10
   2   2   2 9.91744 1.40696   3
   2   2   2 15.8717  1.8333   9
  -3  -2  -2 1140.76   68.17   3
  -3  -2  -2 908.745  62.696   1
  -3  -2  -2 1048.55   65.85  10
   3   2   2 1053.24   67.62   3
   3   2   2 1101.89   66.87   9
   3   2   2 904.184  62.746   1
   3   2   2 1066.04   62.57   2
  -4  -2  -2 166.812  11.939  10
  -4  -2  -2 179.232  11.370   1
  -4  -2  -2 194.501  13.000   3
   4   2   2 174.853  11.337   2
   4   2   2 161.492  12.611   9
  -5  -2  -2 1395.73   89.35  10
  -5  -2  -2 1407.20   85.23   1
   5   2   2 1335.85   90.99   9
   5   2   2 1455.71   85.05   2
  -6  -2  -2 80.9264  6.8197   1
  -6  -2  -2 76.8753  6.6940  10
   6   2   2 85.5304  7.1344   2
   5  -3  -2 479.734  47.653   5
   5  -3  -2 375.108  25.340   6
   5  -3  -2 432.321  26.122   2
  -5   3   2 383.604  26.734  10
  -5   3   2 358.529  26.103   1
   4  -3  -2 474.645  32.155   6
   4  -3  -2 528.490  32.237   2
   4  -3  -2 594.874  58.132   5
  -4   3   2 508.646  32.439   1
  -4   3   2 542.848  38.627   4
  -4   3   2 446.645  33.437  10
   3  -3  -2 2836.06  165.36   2
   3  -3  -2 2768.62  170.07   6
   3  -3  -2 3213.04  166.60   7
  -3   3   2 2949.85  199.79   4
  -3   3   2 2377.47  199.36   4
  -3   3   2 2390.37  173.64  10
  -3   3   2 2602.88  165.88   1
   2  -3  -2 641.948  41.240   2
   2  -3  -2 686.499  41.884   6
   2  -3  -2 714.823  73.409   5
   2  -3  -2 711.225  41.524   7
  -2   3   2 711.309  41.408   1
  -2   3   2 639.403  49.271   4
  -2   3   2 644.816  49.169   4
  -2   3   2 620.492  43.012  10
   1  -3  -2 4447.56  285.61   8
   1  -3  -2 3538.08  244.58   7
   1  -3  -2 3688.72  250.88   6
   1  -3  -2 4260.50  244.26   2
   1  -3  -2 3610.17  250.76   6
  -1   3   2 4102.18  259.43   9
  -1   3   2 4129.83  244.75   1
  -1   3   2 4542.60  285.65   8
  -1   3   2 4117.75  256.30  10
  -1   3   2 3775.32  293.83   4
   0  -3  -2 1374.03   83.20   6
   0  -3  -2 1198.74   81.02   1
   0  -3  -2 1338.53   94.82   8
   0  -3  -2 1429.03   83.26   6
   0  -3  -2 1163.81   80.85   2
   0  -3  -2 1340.08   81.74   7
   0   3   2 1240.60   86.77   9
   0   3   2 1432.08   81.22   1
   0   3   2 1405.53   94.88   8
   0   3   2 1332.81   97.98   4
   0   3   2 1422.68   85.38  10
  -1  -3  -2 6405.35  421.97  10
  -1  -3  -2 7174.24  413.15   6
  -1  -3  -2 6627.15  470.07   8
  -1  -3  -2 6206.08  402.56   1
  -1  -3  -2 6575.07  434.95   3
  -1  -3  -2 6236.98  401.37   2
   1   3   2 6292.98  421.75  10
   1   3   2 7146.31  403.50   1
   1   3   2 6912.90  401.41   2
   1   3   2 6469.66  434.81   3
   1   3   2 6886.49  428.31   9
  -2  -3  -2 34.2542  3.3760   1
  -2  -3  -2 33.7161  3.3745   2
  -2  -3  -2 38.7093  4.5802   3
  -2  -3  -2 38.7096  3.6935  10
   2   3   2 35.9398  3.1603  10
   2   3   2 36.4748  3.5796   9
   2   3   2 35.6484  3.3569   1
   2   3   2 36.8792  3.2220   2
   2   3   2 41.8836  3.4452   3
  -3  -3  -2 2992.65  164.30   2
  -3  -3  -2 2575.44  165.30   1
  -3  -3  -2 2916.22  173.55  10
  -3  -3  -2 2511.79  178.42   3
   3   3   2 2423.08  175.19   9
   3   3   2 3100.00  165.74   2
   3   3   2 2932.61  179.06   3
   3   3   2 2334.78  164.71   1
  -4  -3  -2 77.4385  7.4669   3
  -4  -3  -2 68.1459  5.7851  10
  -4  -3  -2 73.9892  5.7048   1
   4   3   2 70.5626  5.5075   3
   4   3   2 70.3869  5.6997   1
   4   3   2 71.9372  6.1713   9
   4   3   2 67.7421  5.5594   2
  -5  -3  -2 1152.46   68.11   3
  -5  -3  -2 969.244  65.529  10
  -5  -3  -2 952.873  62.501   1
   5   3   2 992.345  66.721   9
   5   3   2 1046.42   62.46   2
  -6  -3  -2 120.882   9.032   1
   6   3   2 126.625   9.496   2
   6   3   2 122.216  11.658   9
   5  -4  -2 45.2177  7.7472   2
   5  -4  -2 37.2158 11.1659   5
  -5   4   2 36.4918  5.9370   1
  -5   4   2 32.6466  4.8375  10
   4  -4  -2 88.4208 15.3838   5
   4  -4  -2 83.1354  5.5593   6
   4  -4  -2 74.2554  5.7850   6
   4  -4  -2 86.9796  8.7629   2
  -4   4   2 73.0428  7.8593   1
  -4   4   2 80.6143  7.0366  10
  -4   4   2 93.2627  8.7709   4
   3  -4  -2 98.0952  7.0581   6
   3  -4  -2 102.125   6.706   6
   3  -4  -2 96.4608  8.9827   2
   3  -4  -2 117.222  14.938   5
  -3   4   2 95.6625  8.8173   4
  -3   4   2 104.406   8.620   4
  -3   4   2 102.160   7.966   1
  -3   4   2 90.9349  7.6700  10
   2  -4  -2 405.227  25.122   7
   2  -4  -2 409.767  24.755   6
   2  -4  -2 391.996  24.851   6
   2  -4  -2 400.319  24.718   2
  -2   4   2 378.043  24.518   1
  -2   4   2 369.692  29.175   4
  -2   4   2 394.402  29.435   4
  -2   4   2 398.839  25.519  10
   1  -4  -2 4.79803 1.98133   6
   1  -4  -2 1.86073 2.12136   2
   1  -4  -2 7.31722 1.69578   6
   1  -4  -2 3.65478 2.12487   7
  -1   4   2 2.46991 1.39580   9
  -1   4   2 2.50493 1.51234  10
  -1   4   2 2.03472 1.60908   4
  -1   4   2 4.01200 2.04590   1
   0  -4  -2 109.062   7.454   6
   0  -4  -2 94.1798  6.9863   2
   0  -4  -2 103.655   6.884   7
   0  -4  -2 100.928   7.071   6
   0  -4  -2 86.5714  6.6285   1
   0   4   2 94.7700  7.0352   9
   0   4   2 102.986   7.007  10
   0   4   2 90.1553  7.9134   4
   0   4   2 119.030   7.118   1
  -1  -4  -2 38.9880  4.0136   2
  -1  -4  -2 52.2249  4.3742   6
  -1  -4  -2 42.3222  3.4436   8
  -1  -4  -2 46.7981  3.8960   6
  -1  -4  -2 39.5648  3.5011   1
  -1  -4  -2 46.1491  3.7269   8
   1   4   2 43.7945  3.6419  10
   1   4   2 42.9171  3.8088   1
   1   4   2 42.2663  3.8832   3
   1   4   2 38.5778  4.0162   4
   1   4   2 39.7248  3.4493   2
   1   4   2 41.8482  3.9697   9
  -2  -4  -2 22.4751  3.1604   3
  -2  -4  -2 18.5238  2.5486   2
  -2  -4  -2 18.2699  2.4581   1
  -2  -4  -2 21.1415  2.6213   8
   2   4   2 21.2554  2.6277   1
   2   4   2 21.9701  2.7207   9
   2   4   2 24.7333  2.4854  10
   2   4   2 17.0760  2.3607   3
   2   4   2 30.7073  3.1017   2
  -3  -4  -2 222.508  17.159   3
  -3  -4  -2 245.559  15.301   2
  -3  -4  -2 228.894  15.239   1
   3   4   2 234.730  16.312   9
   3   4   2 247.372  15.209   2
   3   4   2 247.208  16.298   3
   3   4   2 246.252  15.379   1
  -4  -4  -2 319.334  18.487   2
  -4  -4  -2 300.089  18.311   1
  -4  -4  -2 259.188  20.406   3
   4   4   2 282.361  19.383   3
   4   4   2 293.256  18.272   2
   4   4   2 270.043  19.529   9
   4   4   2 284.633  18.384   1
  -5  -4  -2 378.002  22.088   1
  -5  -4  -2 329.801  24.620   3
   5   4   2 331.437  23.806   9
   5   4   2 333.165  21.884   2
  -6  -4  -2 54.7407  6.0189   1
  -6  -4  -2 75.5400  8.7391   3
   6   4   2 55.0538  6.9902   9
   6   4   2 62.3882  6.6864   2
   4  -5  -2 55.9019  6.5011   2
  -4   5   2 41.7188  5.1390  10
  -4   5   2 52.1858  6.3412   4
  -4   5   2 55.7950  5.5969   1
   3  -5  -2 1634.22   96.11   6
   3  -5  -2 1687.50   94.47   2
  -3   5   2 1435.81   94.29   1
  -3   5   2 1492.21  113.38   4
  -3   5   2 1500.01   98.92  10
   2  -5  -2 93.2048  8.5439   7
   2  -5  -2 101.724   6.781   6
   2  -5  -2 97.4708  7.5713   2
   2  -5  -2 99.3037  6.6662   6
  -2   5   2 95.5470  7.2031   1
  -2   5   2 92.8818  8.1765   4
  -2   5   2 95.6863  7.2074  10
   1  -5  -2 3294.04  198.92   2
   1  -5  -2 3281.53  205.39   6
   1  -5  -2 3267.22  205.48   6
   1  -5  -2 3415.11  200.07   7
  -1   5   2 3692.79  201.32   1
  -1   5   2 2780.19  240.19   4
  -1   5   2 3345.50  210.06  10
   0  -5  -2 684.940  44.552   2
   0  -5  -2 735.414  45.670   6
   0  -5  -2 720.257  44.856   7
   0  -5  -2 758.883  46.029   6
   0   5   2 739.683  47.362   9
   0   5   2 665.273  53.511   4
   0   5   2 778.695  44.722   1
   0   5   2 749.835  46.705  10
  -1  -5  -2 1974.16  138.13   7
  -1  -5  -2 2492.81  141.30   6
  -1  -5  -2 2366.85  137.47   2
   1   5   2 2159.14  144.68  10
   1   5   2 2560.10  149.62   3
   1   5   2 2083.68  146.46   9
  -2  -5  -2 1032.16   60.99   2
   2   5   2 1076.65   61.23   1
   2   5   2 919.001  64.960   9
   2   5   2 983.943  65.897   3
   2   5   2 993.034  63.971  10
  -3  -5  -2 450.376  27.673   2
  -3  -5  -2 441.468  30.231   3
  -3  -5  -2 459.751  27.696   1
   3   5   2 413.073  29.445   9
   3   5   2 445.515  29.698   3
   3   5   2 438.911  27.550   2
   3   5   2 461.675  27.818   1
  -4  -5  -2 1602.79   90.05   2
  -4  -5  -2 1393.72   90.13   1
   4   5   2 1491.19   90.31   1
   4   5   2 1440.76   97.22   3
   4   5   2 1527.05   89.97   2
   4   5   2 1420.28   95.96   9
  -5  -5  -2 50.0352  7.5675   3
  -5  -5  -2 63.7199  6.1891   1
   5   5   2 60.4308  6.6352   9
   5   5   2 55.0564  6.0266   2
   5   5   2 70.0747  5.9546   3
   3  -6  -2 164.476  12.286   2
  -3   6   2 206.710  11.921   1
  -3   6   2 171.573  14.470   4
  -3   6   2 172.981  12.743  10
   2  -6  -2 78.8044  5.2800   6
   2  -6  -2 68.4361  6.4546   2
   2  -6  -2 75.6395  5.2828   6
   2  -6  -2 77.8263  7.9399   7
  -2   6   2 77.8799  6.3467  10
  -2   6   2 85.1127  6.2802   1
  -2   6   2 76.2707  7.2221   4
   1  -6  -2 0.75837 1.70236   6
   1  -6  -2 1.49000 3.58002   7
   1  -6  -2 3.45699 2.37275   6
   1  -6  -2 0.56351 2.64658   2
  -1   6   2 1.86620 2.31077  10
  -1   6   2 1.43488 2.45946   4
  -1   6   2 3.67922 2.36803   1
   0  -6  -2 48.0885  5.2706   7
   0  -6  -2 44.6749  5.0112   2
   0  -6  -2 50.4979  4.6028   6
   0  -6  -2 58.7601  6.3428   6
   0   6   2 51.7791  4.6599  10
   0   6   2 51.6062  4.7100   1
   0   6   2 55.7713  5.0309   9
   0   6   2 45.4438  5.2711   4
  -1  -6  -2 0.08472 2.68390   2
  -1  -6  -2 14.0313  3.3132   7
  -1  -6  -2 1.56769 2.19500   6
   1   6   2 2.12263 2.51702   1
   1   6   2 9.57660 2.91854   9
   1   6   2 2.63674 2.18440  10
  -2  -6  -2 200.295  13.321   2
   2   6   2 199.530  13.712  10
   2   6   2 203.515  14.119   3
   2   6   2 194.233  14.147   9
   2   6   2 205.125  13.295   1
  -3  -6  -2 330.308  20.696   2
   3   6   2 337.895  20.907   1
   3   6   2 324.679  22.119   3
   3   6   2 306.215  22.057   9
  -4  -6  -2 17.4899  4.7139   3
  -4  -6  -2 17.2681  4.2080   2
   4   6   2 22.4888  4.0373   1
   4   6   2 22.3259  3.7371   3
   4   6   2 16.3310  4.2278   9
  -5  -6  -2 210.782  18.211   3
   5   6   2 239.378  16.127   3
   2  -7  -2 370.938  23.958   2
  -2   7   2 356.594  28.856   4
  -2   7   2 372.618  25.170  10
  -2   7   2 425.152  23.816   1
   1  -7  -2 393.861  24.134   6
   1  -7  -2 394.597  24.362   6
   1  -7  -2 373.517  23.946   2
   1  -7  -2 391.125  25.013   7
  -1   7   2 357.225  25.083  10
  -1   7   2 382.443  23.886   1
   0  -7  -2 1394.02   83.29   6
   0  -7  -2 1374.77   82.59   6
   0  -7  -2 1213.66   80.53   2
   0  -7  -2 1327.92   81.38   7
   0   7   2 1342.83   80.75   1
   0   7   2 1295.31   84.67  10
  -1  -7  -2 249.400  16.501   7
  -1  -7  -2 250.626  16.400   6
  -1  -7  -2 238.690  16.122   2
   1   7   2 242.624  16.747  10
   1   7   2 243.120  16.055   1
   1   7   2 253.611  17.138   9
  -2  -7  -2 1083.18   72.11   2
  -2  -7  -2 1195.94   72.80   7
   2   7   2 1234.30   77.07   9
   2   7   2 1191.46   75.77  10
   2   7   2 1206.02   72.41   1
  -3  -7  -2 407.558  25.045   2
   3   7   2 368.919  26.624   9
   3   7   2 388.966  26.744   3
   3   7   2 403.238  25.191   1
  -4  -7  -2 473.637  31.354   2
   4   7   2 494.607  33.639   3
   4   7   2 525.712  31.604   1
   1  -8  -2 57.1553  4.4852   6
   1  -8  -2 57.4535  7.9238   7
   1  -8  -2 60.8310  5.9496   2
  -1   8   2 70.7002  5.5385   1
  -1   8   2 59.7542  6.1169  10
   0  -8  -2 530.079  34.667   7
   0  -8  -2 518.775  33.729   2
   0  -8  -2 531.652  35.009   6
   0  -8  -2 569.281  34.244   6
   0   8   2 545.133  35.494  10
   0   8   2 555.026  33.703   1
  -1  -8  -2 38.3623  4.2510   6
  -1  -8  -2 38.4176  5.0298   2
  -1  -8  -2 39.9196  6.1957   7
   1   8   2 40.4506  4.9169  10
   1   8   2 40.3406  4.6299   1
  -2  -8  -2 256.036  17.674   2
   2   8   2 267.581  19.480   9
   2   8   2 286.944  17.935   1
   2   8   2 269.860  18.648  10
  -3  -8  -2 197.079  14.076   2
  -3  -8  -2 179.513  14.365   7
   3   8   2 212.322  14.933   3
   1   8  -3 143.812  10.940  10
  -1  -8   3 154.145   9.984   2
  -1  -8   3 135.940  10.636   6
  -1  -8   3 134.352  10.695   7
  -1  -8   3 144.961   9.514   6
   3   7  -3 399.350  28.097  10
   3   7  -3 434.196  26.528   1
  -3  -7   3 424.759  26.630   7
  -3  -7   3 420.456  26.424   2
   2   7  -3 61.2649  6.5406  10
   2   7  -3 67.6360  5.6602   1
   2   7  -3 59.4021  7.1302   9
  -2  -7   3 68.3343  6.6079   7
  -2  -7   3 65.0728  5.7314   6
  -2  -7   3 65.3736  5.7777   2
   1   7  -3 1332.97   85.46   9
   1   7  -3 1349.83   79.58   1
   1   7  -3 1353.00   83.80  10
  -1  -7   3 1225.49   81.34   6
  -1  -7   3 1377.38   79.37   2
  -1  -7   3 1223.97   82.04   6
  -1  -7   3 1294.04   80.18   7
   0   7  -3 17.3861  3.2831  10
   0   7  -3 17.8197  3.5663   4
   0   7  -3 14.7649  4.3780   9
   0   7  -3 17.0653  2.5319   1
   0  -7   3 15.9732  2.5308   2
   0  -7   3 15.2470  4.0097   7
  -1   7  -3 646.106  48.979   4
  -1   7  -3 705.735  44.241   9
  -1   7  -3 674.105  42.708  10
   1  -7   3 629.352  41.599   7
  -2   7  -3 41.9909  4.4409  10
  -2   7  -3 49.9408  5.1163   4
   2  -7   3 39.9246  7.0692   7
   4   6  -3 316.624  22.059   3
   4   6  -3 302.899  22.115   9
   4   6  -3 313.534  20.315   1
  -4  -6   3 312.343  20.278   2
  -4  -6   3 320.869  20.135   7
   3   6  -3 695.898  47.355   9
   3   6  -3 687.638  44.050   1
   3   6  -3 766.983  47.797   3
   3   6  -3 696.942  46.390  10
  -3  -6   3 725.608  44.167   7
  -3  -6   3 715.493  43.947   2
   2   6  -3 346.958  22.192   1
   2   6  -3 340.741  24.175   9
  -2  -6   3 366.224  22.524   7
  -2  -6   3 350.813  22.182   2
  -2  -6   3 367.672  22.654   6
   1   6  -3 939.988  71.769   4
   1   6  -3 970.246  63.881   9
   1   6  -3 954.994  59.467   1
  -1  -6   3 1011.61   59.98   7
  -1  -6   3 980.851  61.563   6
  -1  -6   3 958.636  60.816   6
  -1  -6   3 1019.51   59.34   2
   0   6  -3 111.835   9.246   4
   0   6  -3 111.583   7.431   1
   0   6  -3 114.425   9.407   9
   0  -6   3 113.684   7.206   6
   0  -6   3 109.045   7.563   6
   0  -6   3 111.959   7.411   2
   0  -6   3 111.025   8.353   7
  -1   6  -3 603.423  44.664   4
  -1   6  -3 634.380  40.270   9
   1  -6   3 584.725  37.994   7
   1  -6   3 604.810  36.778   2
  -2   6  -3 115.586   8.913   4
  -2   6  -3 113.795   7.734  10
   2  -6   3 98.9610  9.7144   7
  -3   6  -3 139.135  10.522   4
  -3   6  -3 140.189   9.201  10
   3  -6   3 118.268  12.739   7
   5   5  -3 416.196  30.369   3
   5   5  -3 445.944  30.685   9
   5   5  -3 466.416  28.353   1
  -5  -5   3 432.544  30.147   3
  -5  -5   3 465.802  28.338   2
  -5  -5   3 450.334  28.253   2
   4   5  -3 186.851  14.886   9
   4   5  -3 205.445  13.716   1
   4   5  -3 210.597  14.858   3
  -4  -5   3 214.440  13.647   7
  -4  -5   3 202.378  13.770   2
   3   5  -3 218.781  16.145   9
   3   5  -3 218.196  14.763   1
   3   5  -3 233.863  16.174   3
  -3  -5   3 229.980  14.882   7
  -3  -5   3 246.309  14.840   2
   2   5  -3 49.4228  5.3515   9
   2   5  -3 52.4606  4.2762   1
  -2  -5   3 50.8831  4.6284   7
  -2  -5   3 57.5794  4.7570   2
  -2  -5   3 53.5684  4.5599   6
   1   5  -3 637.950  38.139   1
   1   5  -3 600.571  46.010   4
   1   5  -3 603.835  41.050   9
  -1  -5   3 629.961  39.598   6
  -1  -5   3 633.096  38.459   7
  -1  -5   3 636.467  38.044   2
  -1  -5   3 624.448  39.000   6
   0   5  -3 23.3337  2.9503   4
   0   5  -3 23.9791  3.6450   9
   0   5  -3 24.5036  2.5231   1
   0  -5   3 25.0255  2.6203   2
   0  -5   3 27.4922  3.2979   7
   0  -5   3 24.8760  2.8169   6
   0  -5   3 26.7119  2.3982   6
  -1   5  -3 487.038  32.907   9
  -1   5  -3 498.551  36.375   4
  -1   5  -3 515.748  30.066   1
   1  -5   3 501.686  31.114   7
   1  -5   3 471.437  29.999   2
  -2   5  -3 700.538  42.172   9
  -2   5  -3 666.510  46.505   4
   2  -5   3 538.212  72.489   5
   2  -5   3 620.187  40.139   7
   3  -5   3 324.942  21.352   7
   3  -5   3 276.478  39.217   5
  -4   5  -3 226.243  16.338   4
  -4   5  -3 201.791  16.826   4
  -4   5  -3 227.646  14.248  10
   4  -5   3 215.955  17.298   7
   5   4  -3 1054.99   72.64   3
   5   4  -3 1152.39   67.19   2
   5   4  -3 1044.49   71.90   9
  -5  -4   3 1154.84   67.37   1
  -5  -4   3 999.688  73.100   3
  -5  -4   3 1142.27   67.30   2
  -5  -4   3 1143.35   67.28   2
   4   4  -3 395.629  24.384   2
   4   4  -3 387.367  24.476   1
   4   4  -3 377.740  26.322   9
   4   4  -3 394.810  26.454   3
  -4  -4   3 386.927  26.730   3
  -4  -4   3 396.107  24.465   2
  -4  -4   3 387.146  24.455   2
   3   4  -3 2257.06  142.59   3
   3   4  -3 2202.97  131.81   1
   3   4  -3 1969.32  154.22   8
   3   4  -3 2169.84  140.37   9
  -3  -4   3 2205.31  131.44   2
  -3  -4   3 2114.54  132.00   7
  -3  -4   3 2283.14  142.23   3
   2   4  -3 1050.56   66.82   3
   2   4  -3 955.269  61.726   1
   2   4  -3 1004.17   65.93   9
   2   4  -3 1048.16   72.30   8
  -2  -4   3 1011.71   61.89   7
  -2  -4   3 994.099  61.584   2
  -2  -4   3 1035.69   63.25   6
   1   4  -3 1181.63   72.78   1
   1   4  -3 1311.73   85.26   8
   1   4  -3 1129.91   87.68   4
   1   4  -3 1210.78   77.79   9
  -1  -4   3 1169.01   73.07   7
  -1  -4   3 1183.17   72.58   2
  -1  -4   3 1209.42   74.56   6
   0   4  -3 1958.16  139.74   9
   0   4  -3 2282.72  131.62   1
   0   4  -3 2461.20  153.54   8
   0   4  -3 1921.88  158.01   4
   0  -4   3 2275.68  134.76   6
   0  -4   3 1887.39  130.84   2
   0  -4   3 2285.31  134.67   6
   0  -4   3 2252.52  131.63   7
  -1   4  -3 68.9327  4.5428  10
  -1   4  -3 71.2572  6.2492   8
  -1   4  -3 66.1372  5.2499   4
  -1   4  -3 66.6029  4.2154   1
  -1   4  -3 60.6916  5.7674   9
   1  -4   3 59.2013  4.2084   2
   1  -4   3 66.9062  5.8231   7
  -2   4  -3 2197.17  135.62   9
   2  -4   3 1992.15  127.95   7
  -3   4  -3 11.3403  4.0968   9
   3  -4   3 6.49394 4.89762   7
   3  -4   3 14.3151 10.8390   5
  -4   4  -3 989.643  60.688  10
  -4   4  -3 946.969  69.732   4
  -4   4  -3 926.015  69.645   4
  -5   4  -3 9.95969 3.25274   4
  -5   4  -3 9.37185 2.32115  10
   5  -4   3 10.3162 17.7686   5
   6   3  -3 2.95256 3.92223   2
  -6  -3   3 3.05250 3.68575   1
  -6  -3   3 -5.1450  7.0949   3
   5   3  -3 11.5550  3.0014   3
   5   3  -3 6.45913 3.00037   2
  -5  -3   3 -1.2525  6.6003   3
  -5  -3   3 6.77330 3.04121   1
   4   3  -3 46.9582  4.6942   1
   4   3  -3 49.3216  5.0354   3
   4   3  -3 46.9876  4.5494   2
   4   3  -3 49.6071  5.4965   9
  -4  -3   3 48.5165  4.5609   1
  -4  -3   3 52.4757  5.0661   2
  -4  -3   3 52.5354  6.6706   3
  -4  -3   3 51.6823  4.8638   2
   3   3  -3 152.463  10.341   2
   3   3  -3 153.120  10.458   1
   3   3  -3 169.654  11.357   3
   3   3  -3 158.347  11.241   9
   3   3  -3 169.752  12.425   8
  -3  -3   3 161.874  10.513   2
  -3  -3   3 150.573  12.043   3
  -3  -3   3 158.070  10.490   1
  -3  -3   3 166.426  10.673   2
   2   3  -3 16.6720  2.4824   8
   2   3  -3 19.3473  2.5670   9
   2   3  -3 18.3530  2.0712   1
   2   3  -3 17.2690  1.8672   2
   2   3  -3 17.0647  2.2444   3
   2   3  -3 13.2549  2.3333   4
  -2  -3   3 15.8376  1.9429   7
  -2  -3   3 16.3970  1.9875   1
  -2  -3   3 16.5282  1.9030   6
  -2  -3   3 20.4190  2.0528   3
  -2  -3   3 15.0303  2.1464   2
   1   3  -3 5.20722 1.71132   8
   1   3  -3 4.11177 1.82649   9
   1   3  -3 6.07909 1.31299   1
   1   3  -3 6.36452 1.62073   4
  -1  -3   3 6.55504 1.48972   7
  -1  -3   3 5.06263 1.16132   1
   0   3  -3 10.2199  1.3036  10
   0   3  -3 7.84067 1.18649   1
   0   3  -3 5.17383 2.01674   9
   0   3  -3 9.96261 1.18256   1
   0   3  -3 6.12054 1.47631   4
   0   3  -3 9.63360 2.11818   8
   0  -3   3 15.9140  1.8461   7
   0  -3   3 5.57010 1.08810   6
   0  -3   3 8.26612 1.19120   2
  -1   3  -3 930.792  56.047   1
  -1   3  -3 896.637  56.037   1
  -1   3  -3 952.827  60.321   9
  -1   3  -3 1010.09   66.07   8
   1  -3   3 915.401  56.707   7
   1  -3   3 852.051  55.888   2
  -2   3  -3 411.102  27.582   9
  -2   3  -3 429.183  29.558   8
   2  -3   3 381.684  26.133   7
  -3   3  -3 527.073  34.744   9
  -3   3  -3 539.983  37.069   8
   3  -3   3 467.079  32.898   7
  -4   3  -3 76.3268  5.2776  10
  -4   3  -3 77.8777  6.1778   4
  -4   3  -3 71.2539  6.6040   8
   4  -3   3 33.4744 16.2741   5
  -5   3  -3 781.167  48.649  10
  -5   3  -3 797.627  56.001   4
   5  -3   3 672.449  89.031   5
   6   2  -3 335.742  21.509   2
  -6  -2   3 332.132  21.660   1
   5   2  -3 481.143  29.578   2
  -5  -2   3 467.227  29.693   1
   4   2  -3 2441.30  140.23   1
   4   2  -3 1987.72  139.64   2
   4   2  -3 2241.79  149.07   9
   4   2  -3 2409.95  151.82   3
  -4  -2   3 2507.34  140.20   1
  -4  -2   3 2147.77  152.42   3
  -4  -2   3 2433.53  139.86   2
   3   2  -3 345.060  21.465   1
   3   2  -3 360.625  23.101   3
   3   2  -3 354.701  25.244   8
   3   2  -3 344.455  21.326   2
   3   2  -3 333.730  22.810   9
  -3  -2   3 334.923  23.123  10
  -3  -2   3 366.862  21.536   2
  -3  -2   3 359.087  21.564   2
  -3  -2   3 278.999  24.049   3
  -3  -2   3 360.249  21.445   1
   2   2  -3 7491.99  494.78   3
   2   2  -3 7296.01  455.99   2
   2   2  -3 7168.15  550.76   4
   2   2  -3 7145.36  457.70   1
   2   2  -3 7864.80  535.97   8
   2   2  -3 8086.38  487.20   9
  -2  -2   3 7549.10  456.46   2
  -2  -2   3 6528.98  457.12   1
  -2  -2   3 8038.66  469.22   6
  -2  -2   3 8020.32  481.05  10
  -2  -2   3 7757.07  456.58   2
   1   2  -3 361.230  27.907   4
   1   2  -3 382.392  23.063   2
   1   2  -3 413.661  27.283   8
   1   2  -3 390.807  23.171   1
  -1  -2   3 397.228  23.138   2
  -1  -2   3 401.128  23.206   7
  -1  -2   3 331.550  23.681   6
  -1  -2   3 385.778  23.115   2
  -1  -2   3 333.472  23.107   1
   0   2  -3 5872.62  459.97   4
   0   2  -3 6362.98  408.46   9
   0   2  -3 6802.37  400.70  10
   0   2  -3 7052.96  448.94   8
   0  -2   3 5662.49  380.78   2
   0  -2   3 6101.85  383.72   7
  -1   2  -3 439.435  29.916   9
  -1   2  -3 457.681  32.381   8
  -1   2  -3 434.737  27.352   1
  -1   2  -3 431.800  27.332   1
   1  -2   3 476.549  28.056   7
   1  -2   3 462.343  27.287   2
   2  -2   3 2445.26  135.93   2
   2  -2   3 2095.25  135.83   2
   2  -2   3 2209.01  137.35   7
  -3   2  -3 324.585  21.153  10
  -3   2  -3 317.604  20.210   1
  -3   2  -3 364.477  24.331   4
  -3   2  -3 348.948  21.142  10
  -3   2  -3 315.697  24.020   8
   3  -2   3 310.704  20.148   2
  -4   2  -3 1036.42   60.80  10
  -4   2  -3 917.133  68.190   8
  -4   2  -3 912.859  58.083   1
  -4   2  -3 1029.97   69.83   4
   4  -2   3 873.671  57.867   2
  -5   2  -3 164.307  10.658   1
  -5   2  -3 131.936  12.258   8
  -5   2  -3 162.177  12.517   4
  -5   2  -3 153.149  10.606  10
   5  -2   3 161.981  10.683   2
   5  -2   3 174.071  26.753   5
  -6   2  -3 221.110  14.934  10
   6   1  -3 247.420  16.820   2
  -6  -1   3 258.961  16.882   1
   5   1  -3 2.88896 3.03819   2
  -5  -1   3 1.28319 3.78842  10
  -5  -1   3 2.08761 2.78287   1
  -5  -1   3 9.65349 6.77668   3
   4   1  -3 270.022  18.740   3
   4   1  -3 286.333  17.752   2
  -4  -1   3 291.536  17.864   1
   3   1  -3 509.488  30.923   9
   3   1  -3 497.582  29.027   2
   3   1  -3 408.997  34.109   8
   3   1  -3 489.968  31.336   3
   3   1  -3 460.230  29.158   1
  -3  -1   3 443.380  29.131   1
  -3  -1   3 495.244  29.168   2
  -3  -1   3 468.440  33.017   3
  -3  -1   3 486.678  31.164  10
   2   1  -3 1094.29   71.09   8
   2   1  -3 999.584  64.398   9
   2   1  -3 1031.84   60.43   2
   2   1  -3 921.415  65.500   3
  -2  -1   3 1021.10   60.63   1
  -2  -1   3 877.333  66.134   3
  -2  -1   3 1005.19   60.50   2
  -2  -1   3 1018.47   64.02  10
   1   1  -3 -1.4050  0.7594   2
   1   1  -3 0.71382 0.95904   3
   1   1  -3 0.93095 1.22396   8
   1   1  -3 0.23396 1.07846   9
   1   1  -3 -0.6203  0.8468   1
   1   1  -3 -0.0762  0.9666   4
  -1  -1   3 -1.0009  0.8218   1
  -1  -1   3 -1.9095  1.4591  10
  -1  -1   3 1.42286 0.93523   2
  -1  -1   3 1.28439 0.70328   7
  -1  -1   3 -0.6860  0.7563   6
   0   1  -3 360.299  23.663   1
   0   1  -3 371.426  27.935   8
   0   1  -3 401.350  24.849  10
   0   1  -3 362.992  28.502   4
   0   1  -3 375.965  28.563   4
   0   1  -3 432.086  25.030  10
   0   1  -3 393.368  25.574   9
   0  -1   3 389.659  23.710   1
   0  -1   3 389.266  23.634   2
   0  -1   3 390.385  23.837   7
   0  -1   3 382.621  24.329   6
  -1   1  -3 2487.90  135.22   1
  -1   1  -3 2379.96  141.48  10
  -1   1  -3 2251.97  135.20   1
  -1   1  -3 2097.17  141.37  10
  -1   1  -3 2058.13  162.30   4
   1  -1   3 2170.19  135.39   7
   1  -1   3 2420.16  138.62   6
   1  -1   3 1928.03  134.62   2
  -2   1  -3 267.317  18.977   8
  -2   1  -3 272.309  16.658  10
  -2   1  -3 238.087  15.905   1
  -2   1  -3 273.706  15.943   1
  -2   1  -3 262.557  16.726  10
  -2   1  -3 276.498  19.197   4
   2  -1   3 255.694  15.911   2
   2  -1   3 204.420  17.567   7
  -3   1  -3 116.071   7.939  10
  -3   1  -3 116.103   9.142   8
  -3   1  -3 130.301   9.195   4
  -3   1  -3 115.967   7.565   1
  -3   1  -3 127.546   7.920  10
   3  -1   3 114.655   7.593   2
   3  -1   3 88.9101 18.6061   5
  -4   1  -3 1041.65   65.43   1
  -4   1  -3 1089.75   78.79   4
  -4   1  -3 1181.87   68.61  10
   4  -1   3 994.443  65.258   2
  -5   1  -3 58.6147  4.8531  10
  -5   1  -3 52.9936  5.2115   1
   5  -1   3 71.2871  5.3860   2
   5  -1   3 52.1374 15.0018   5
  -6   1  -3 511.125  30.371   1
  -6   1  -3 450.445  31.404  10
   6  -1   3 495.560  59.463   5
   6  -1   3 488.287  30.335   2
   6   0  -3 696.083  44.571   2
  -6   0   3 722.939  44.722   1
  -6   0   3 735.517  44.795   1
  -6   0   3 729.843  47.260  10
   5   0  -3 119.899   8.512   2
  -5   0   3 114.602   9.424  10
  -5   0   3 109.512   8.379   1
  -5   0   3 112.043   8.558   1
   4   0  -3 2031.55  116.19   2
  -4   0   3 1910.43  116.52   1
  -4   0   3 1811.98  122.54  10
   3   0  -3 1247.93   73.07   1
   3   0  -3 1219.43   78.62   3
   3   0  -3 1196.86   72.76   2
   3   0  -3 1202.17   77.42   9
   3   0  -3 1225.73   85.52   8
  -3   0   3 1123.36   88.26   4
  -3   0   3 1153.77   77.04  10
  -3   0   3 1230.08   73.01   1
   2   0  -3 4473.87  288.24   8
   2   0  -3 4164.68  259.96   9
   2   0  -3 4100.60  244.49   2
   2   0  -3 4088.54  264.83   3
  -2   0   3 4155.32  245.57   1
  -2   0   3 4128.66  258.05  10
  -2   0   3 3518.03  294.07   4
  -2   0   3 3491.83  244.44   2
  -2   0   3 3999.60  264.66   3
  -2   0   3 4228.44  245.71   1
   1   0  -3 5551.99  364.91   8
   1   0  -3 5395.93  330.53   9
   1   0  -3 4764.23  309.92   2
   1   0  -3 5207.10  311.45   1
  -1   0   3 5595.96  337.14   3
  -1   0   3 4736.91  310.92   1
  -1   0   3 4506.55  310.00   2
  -1   0   3 5216.18  327.76  10
   0   0  -3 4743.09  296.99  10
   0   0  -3 5036.10  340.78   4
   0   0   3 4781.59  282.15   2
   0   0   3 4486.92  282.96   1
   0   0   3 4227.43  305.50   3
  -1   0  -3 2860.42  169.38  10
  -1   0  -3 2616.89  193.88   4
  -1   0  -3 2756.90  169.02  10
  -1   0  -3 2696.16  189.38   8
   1   0   3 2324.60  161.10   1
   1   0   3 2603.47  165.36   6
  -2   0  -3 3622.67  252.29   4
  -2   0  -3 3480.44  219.36  10
  -2   0  -3 3258.61  209.16   1
  -2   0  -3 3582.77  219.72  10
  -2   0  -3 3187.34  245.40   8
   2   0   3 3527.33  208.83   2
  -3   0  -3 1090.05   69.26  10
  -3   0  -3 1056.36   66.06   1
  -3   0  -3 1209.09   79.61   4
   3   0   3 999.252  65.867   2
  -4   0  -3 751.867  44.720  10
  -4   0  -3 682.670  42.650   1
  -4   0  -3 709.464  51.339   4
   4   0   3 693.805  42.545   2
   4   0   3 653.133  43.668   6
  -5   0  -3 453.784  29.669  10
  -5   0  -3 451.759  28.363   1
   5   0   3 468.459  28.354   2
  -6   0  -3 465.963  28.945   1
  -6   0  -3 435.062  30.096  10
   6   0   3 478.016  29.057   2
   6   0   3 479.034  56.244   5
   6  -1  -3 660.445  40.432   2
  -6   1   3 636.223  40.485   1
  -6   1   3 651.017  42.713  10
   5  -1  -3 15.3413  3.4179   2
  -5   1   3 11.7009  4.0606  10
  -5   1   3 14.1725  3.3393   1
   4  -1  -3 257.557  16.977   2
   4  -1  -3 310.288  31.123   5
  -4   1   3 265.458  17.215   1
  -4   1   3 253.527  17.080   1
  -4   1   3 258.203  18.610  10
   3  -1  -3 15.0828  3.9339   5
   3  -1  -3 15.1141  2.1037   6
   3  -1  -3 14.9355  2.0969   2
   3  -1  -3 12.3272  2.4643   8
  -3   1   3 20.8660  3.6947   3
  -3   1   3 12.9262  3.9738   4
  -3   1   3 23.4090  3.8163   3
  -3   1   3 17.5567  3.5508  10
  -3   1   3 13.7792  2.1486   1
   2  -1  -3 1263.89  125.00   5
   2  -1  -3 1128.75   69.95   1
   2  -1  -3 1133.94   71.62   6
   2  -1  -3 1220.23   81.75   8
   2  -1  -3 1025.74   69.60   2
  -2   1   3 1014.79   84.40   4
  -2   1   3 1126.61   73.58  10
  -2   1   3 1321.43   75.72   3
  -2   1   3 1052.61   69.79   2
  -2   1   3 1213.18   69.91   1
  -2   1   3 1121.35   83.92   4
   1  -1  -3 27.0015  2.7182   2
   1  -1  -3 30.4819  2.6166   3
   1  -1  -3 28.1842  3.1004   8
   1  -1  -3 23.4790  2.8578   1
  -1   1   3 16.6061  3.3614   4
  -1   1   3 26.9713  2.8739   1
  -1   1   3 27.5380  3.1379   3
  -1   1   3 21.4650  3.1455  10
   0  -1  -3 983.095  69.105  10
   0  -1  -3 1119.91   65.95   1
   0  -1  -3 1213.19   77.53   8
   0   1   3 1165.60   69.10  10
   0   1   3 1141.18   71.52   3
   0   1   3 1057.51   70.06   9
   0   1   3 959.097  65.685   2
   0   1   3 1008.54   65.93   1
  -1  -1  -3 4104.73  265.75   1
  -1  -1  -3 4254.49  311.45   8
  -1  -1  -3 4679.77  320.40   4
  -1  -1  -3 4131.61  264.76   2
  -1  -1  -3 4654.55  279.28  10
   1   1   3 4183.03  283.30   9
   1   1   3 4262.08  278.62  10
   1   1   3 4486.11  287.33   3
   1   1   3 3990.85  266.17   1
   1   1   3 5028.13  265.60   2
  -2  -1  -3 646.410  41.890  10
  -2  -1  -3 628.817  39.838   2
  -2  -1  -3 645.116  39.976   1
  -2  -1  -3 704.266  46.854   8
  -2  -1  -3 698.493  48.155   4
   2   1   3 563.301  42.645   9
   2   1   3 700.747  39.905   2
   2   1   3 658.660  39.995   1
  -3  -1  -3 283.411  17.765   1
  -3  -1  -3 296.899  21.447   4
  -3  -1  -3 281.020  18.639  10
   3   1   3 283.323  17.767   2
   3   1   3 276.594  19.375   9
   3   1   3 292.295  18.328   6
   3   1   3 290.511  17.869   1
  -4  -1  -3 1478.56   89.61  10
  -4  -1  -3 1420.18   85.45   1
   4   1   3 1323.36   87.59   6
   4   1   3 1354.56   91.32   9
   4   1   3 1453.31   85.25   2
  -5  -1  -3 80.2162  6.3938  10
  -5  -1  -3 82.9529  6.4894   1
   5   1   3 85.6774  9.1890   9
   5   1   3 91.5677  6.7525   2
  -6  -1  -3 371.657  22.883   1
  -6  -1  -3 346.767  23.768  10
   6   1   3 364.321  22.946   2
   5  -2  -3 222.572  14.890   2
  -5   2   3 221.110  15.027   1
  -5   2   3 221.515  15.872  10
   4  -2  -3 683.791  66.258   5
   4  -2  -3 592.374  36.841   2
  -4   2   3 571.372  37.022   1
  -4   2   3 541.028  38.957  10
   3  -2  -3 1003.66   59.50   2
   3  -2  -3 1122.32  106.54   5
   3  -2  -3 879.076  60.946   6
  -3   2   3 932.104  62.784  10
  -3   2   3 941.442  72.089   4
  -3   2   3 985.340  59.785   1
   2  -2  -3 3284.52  195.47   2
   2  -2  -3 3123.91  195.11   1
   2  -2  -3 3246.53  229.01   8
  -2   2   3 3141.85  194.50   2
  -2   2   3 3294.96  234.77   4
   1  -2  -3 1075.21   63.26   1
   1  -2  -3 1111.19   73.65   8
   1  -2  -3 1124.35   63.01   7
   1  -2  -3 1039.73   62.98   2
   1  -2  -3 1169.87   64.80   6
  -1   2   3 998.192  75.792   4
  -1   2   3 894.862  66.096  10
  -1   2   3 1090.20   68.04   3
  -1   2   3 1082.97   63.33   1
  -1   2   3 918.811  75.801   4
  -1   2   3 897.526  62.890   2
   0  -2  -3 6133.49  418.35   8
   0  -2  -3 5416.86  357.56   1
   0  -2  -3 6035.94  386.21   3
   0  -2  -3 6167.80  375.74  10
   0   2   3 5030.36  357.66   1
   0   2   3 6036.56  356.56   2
   0   2   3 5963.54  386.20   3
   0   2   3 6172.51  379.79   9
   0   2   3 5513.30  374.46  10
   0   2   3 6397.55  418.55   8
  -1  -2  -3 2972.93  202.60   8
  -1  -2  -3 2610.91  172.62   2
   1   2   3 3039.93  172.87   2
   1   2   3 3042.21  186.92   3
   1   2   3 2793.20  173.27   1
   1   2   3 2582.36  181.18  10
  -2  -2  -3 4016.20  265.89   3
  -2  -2  -3 3535.42  245.53   1
  -2  -2  -3 4393.61  258.37  10
  -2  -2  -3 3968.21  244.49   2
  -2  -2  -3 4152.71  287.28   8
   2   2   3 4454.42  245.50   2
   2   2   3 3994.37  265.18   3
   2   2   3 4036.69  257.05  10
   2   2   3 3804.17  245.77   1
  -3  -2  -3 254.366  15.860   1
  -3  -2  -3 266.856  17.362   3
  -3  -2  -3 248.017  15.781   2
  -3  -2  -3 240.875  16.583  10
   3   2   3 247.452  17.012   9
   3   2   3 250.928  15.879   1
   3   2   3 256.740  15.802   2
  -4  -2  -3 2483.29  142.39   3
  -4  -2  -3 2140.24  131.83   1
  -4  -2  -3 2192.24  137.81  10
   4   2   3 2195.65  140.06   9
   4   2   3 1825.42  130.99   2
  -5  -2  -3 235.383  15.106   1
  -5  -2  -3 225.262  15.586  10
   5   2   3 225.747  17.036   9
   5   2   3 242.057  15.198   2
  -6  -2  -3 554.165  34.647   1
  -6  -2  -3 539.712  36.186  10
   6   2   3 561.557  34.700   2
   6   2   3 574.694  37.986   9
   5  -3  -3 200.882  14.066   2
   5  -3  -3 176.726  12.651   6
  -5   3   3 191.559  14.084  10
  -5   3   3 202.333  13.945   1
   4  -3  -3 44.0414  4.3201   6
   4  -3  -3 49.5710  5.3960   2
   4  -3  -3 64.0358 10.9721   5
  -4   3   3 45.4777  5.6031   1
  -4   3   3 46.4324  5.6017  10
   3  -3  -3 1492.68   93.89   6
   3  -3  -3 1592.51   91.88   2
  -3   3   3 1560.38   92.24   1
  -3   3   3 1412.03   96.41  10
  -3   3   3 1491.04  110.72   4
   2  -3  -3 200.330  11.537   7
   2  -3  -3 168.731  19.718   5
   2  -3  -3 184.027  12.778   8
   2  -3  -3 169.220  11.554   2
   2  -3  -3 166.040  11.328   6
  -2   3   3 160.823  11.789  10
  -2   3   3 154.456  13.109   4
  -2   3   3 171.214  11.899   1
   1  -3  -3 924.441  59.505   6
   1  -3  -3 924.963  57.971   7
   1  -3  -3 999.705  58.073   1
   1  -3  -3 1006.07   67.54   8
   1  -3  -3 876.393  57.972   2
  -1   3   3 794.236  69.552   4
  -1   3   3 1052.22   60.74  10
  -1   3   3 896.970  58.172   1
  -1   3   3 1083.62   61.65   9
   0  -3  -3 4.43753 1.47130   1
   0  -3  -3 4.20701 1.80353   6
   0  -3  -3 5.36189 1.38253   8
   0  -3  -3 2.01858 1.62483   6
   0  -3  -3 1.77078 1.58987   2
   0   3   3 1.79950 1.95048   1
   0   3   3 1.92440 1.30944   4
   0   3   3 4.60583 1.49742   8
   0   3   3 2.55326 1.23233   9
   0   3   3 3.21126 1.52365   2
   0   3   3 4.80695 1.33173   3
  -1  -3  -3 1675.08  108.74   1
  -1  -3  -3 1804.11  127.79   8
  -1  -3  -3 2028.21  111.72   6
  -1  -3  -3 1855.87  118.52   3
  -1  -3  -3 1700.23  108.47   2
   1   3   3 1516.02  130.74   4
   1   3   3 1825.01  115.60   9
   1   3   3 1977.00  108.76   2
   1   3   3 1816.38  108.89   1
   1   3   3 1535.72  117.60   3
   1   3   3 2009.38  114.71  10
  -2  -3  -3 1.41313 1.51584   1
  -2  -3  -3 -0.0629  1.7439   2
  -2  -3  -3 1.78370 1.43683   8
  -2  -3  -3 9.20996 1.79146  10
  -2  -3  -3 1.66086 2.24974   3
   2   3   3 5.31941 1.89323   1
   2   3   3 1.10024 1.21338  10
   2   3   3 2.56466 1.64280   2
   2   3   3 2.03834 1.69706   9
   2   3   3 1.32760 1.36343   3
  -3  -3  -3 4.98227 1.90182   1
  -3  -3  -3 9.07457 2.18821  10
  -3  -3  -3 6.40992 2.29519   2
  -3  -3  -3 11.7498  2.9710   3
   3   3   3 11.5542  2.2451   1
   3   3   3 9.22696 1.80398   3
   3   3   3 6.88602 2.15886   2
   3   3   3 5.45650 2.22247   9
  -4  -3  -3 12.1185  3.4735   3
  -4  -3  -3 8.30150 2.48815  10
  -4  -3  -3 6.93949 2.32803   1
   4   3   3 9.34607 3.19207   9
   4   3   3 13.1135  2.7231   2
  -5  -3  -3 11.4761  2.9760  10
  -5  -3  -3 14.4446  3.1187   1
  -5  -3  -3 21.9514  4.5759   3
   5   3   3 9.30905 3.75564   9
   5   3   3 17.2104  3.5212   2
  -6  -3  -3 104.333   8.041   1
   6   3   3 95.2395 10.8086   9
   6   3   3 104.321   8.259   2
   5  -4  -3 17.0947  2.3812   6
   5  -4  -3 30.9055  7.1544   2
  -5   4   3 11.2415  6.2415   1
  -5   4   3 17.7456  4.5350  10
   4  -4  -3 950.647  62.482   6
   4  -4  -3 1152.27  110.18   5
   4  -4  -3 1160.59   62.32   2
  -4   4   3 886.468  64.449  10
  -4   4   3 878.332  62.206   1
   3  -4  -3 59.8365  9.8254   5
   3  -4  -3 46.0698  4.1863   6
   3  -4  -3 46.1083  6.0165   2
  -3   4   3 42.9467  5.0592  10
  -3   4   3 43.2836  5.6331   4
  -3   4   3 38.2511  5.5100   1
   2  -4  -3 1753.40  110.10   6
   2  -4  -3 1686.35  110.28   6
   2  -4  -3 2018.90  108.04   7
   2  -4  -3 1733.01  107.67   2
  -2   4   3 1705.75  129.32   4
  -2   4   3 1714.32  129.47   4
  -2   4   3 1862.12  112.82  10
  -2   4   3 1689.86  107.79   1
   1  -4  -3 261.352  16.789   6
   1  -4  -3 260.472  16.720   6
   1  -4  -3 265.517  16.510   2
   1  -4  -3 255.467  16.279   7
  -1   4   3 247.359  16.420   1
  -1   4   3 225.815  19.135   4
  -1   4   3 263.334  16.815  10
  -1   4   3 265.863  16.823   9
   0  -4  -3 4765.99  303.81   2
   0  -4  -3 5289.16  312.53   6
   0  -4  -3 5020.15  354.22   8
   0  -4  -3 5264.81  305.17   7
   0  -4  -3 4687.66  304.17   1
   0   4   3 5422.06  319.24  10
   0   4   3 5082.13  304.04   1
   0   4   3 5109.41  328.31   3
   0   4   3 4285.85  365.44   4
   0   4   3 5086.97  322.97   9
  -1  -4  -3 1016.83   62.88   1
  -1  -4  -3 1104.55   67.66   3
  -1  -4  -3 1064.21   73.36   8
  -1  -4  -3 975.944  64.559   6
  -1  -4  -3 999.825  62.778   2
   1   4   3 1052.32   66.80   9
   1   4   3 1105.27   63.07   1
   1   4   3 970.979  62.630   2
   1   4   3 951.789  67.794   3
   1   4   3 1076.87   65.85  10
  -2  -4  -3 2056.94  132.12   3
  -2  -4  -3 1941.42  121.71   2
  -2  -4  -3 1880.45  142.71   8
  -2  -4  -3 2102.16  122.05   1
   2   4   3 1983.85  132.26   3
   2   4   3 2151.35  129.78   9
   2   4   3 2086.46  127.84  10
   2   4   3 1724.68  121.59   2
   2   4   3 2174.07  122.18   1
  -3  -4  -3 1259.00   89.37   8
  -3  -4  -3 1272.19   76.59   1
  -3  -4  -3 1185.69   83.07   3
  -3  -4  -3 1303.55   76.45   2
   3   4   3 1279.28   76.39   2
   3   4   3 1280.82   76.71   1
   3   4   3 1245.52   82.57   3
   3   4   3 1227.33   81.44   9
  -4  -4  -3 514.898  31.769   1
  -4  -4  -3 522.256  31.782   2
  -4  -4  -3 494.020  34.616   3
   4   4   3 487.387  33.760   9
   4   4   3 527.954  31.681   2
   4   4   3 506.152  31.877   1
   4   4   3 519.214  33.877   3
  -5  -4  -3 1335.06   91.02   3
  -5  -4  -3 1349.12   83.90   1
   5   4   3 1461.41   83.79   2
   5   4   3 1346.38   89.42   9
  -6  -4  -3 22.5879  5.6975   3
  -6  -4  -3 14.8714  4.0824   1
   6   4   3 20.4443  4.4543   2
   4  -5  -3 220.219  12.987   6
   4  -5  -3 202.463  13.048   6
   4  -5  -3 223.684  15.961   2
  -4   5   3 189.038  14.407  10
  -4   5   3 183.398  14.266   1
   3  -5  -3 382.578  22.852   2
   3  -5  -3 349.263  21.853   6
   3  -5  -3 352.733  21.659   6
  -3   5   3 332.719  22.138   1
  -3   5   3 330.231  22.843  10
  -3   5   3 314.688  25.985   4
   2  -5  -3 158.905  11.225   2
   2  -5  -3 151.480  10.206   6
   2  -5  -3 158.837  10.218   6
  -2   5   3 132.592  11.848   4
  -2   5   3 151.481  10.588   1
  -2   5   3 144.747  10.596  10
   1  -5  -3 303.968  18.525   7
   1  -5  -3 279.131  18.650   6
   1  -5  -3 301.649  18.545   2
   1  -5  -3 298.389  18.956   6
  -1   5   3 299.602  18.961  10
  -1   5   3 279.003  18.554   1
  -1   5   3 253.613  21.598   4
   0  -5  -3 636.496  37.826   6
   0  -5  -3 592.587  36.646   2
   0  -5  -3 564.560  37.513   6
   0  -5  -3 600.312  36.759   7
   0   5   3 516.189  43.727   4
   0   5   3 609.788  38.228  10
   0   5   3 622.341  38.747   9
   0   5   3 614.031  36.791   1
  -1  -5  -3 415.860  26.231   2
  -1  -5  -3 450.859  27.027   6
   1   5   3 413.072  27.728   9
   1   5   3 386.331  28.029   3
   1   5   3 427.135  27.349  10
   1   5   3 438.091  26.369   1
  -2  -5  -3 4.08307 2.50854   2
  -2  -5  -3 8.20611 2.15974   3
  -2  -5  -3 4.39720 2.30185   1
   2   5   3 9.13540 2.65382   1
   2   5   3 4.73603 2.17321   2
   2   5   3 4.54541 2.03317  10
   2   5   3 3.06193 2.11389   3
   2   5   3 6.32046 2.41368   9
  -3  -5  -3 415.568  26.948   1
  -3  -5  -3 453.523  27.043   2
  -3  -5  -3 412.392  29.429   3
   3   5   3 460.967  27.174   1
   3   5   3 430.640  28.854   3
   3   5   3 417.604  28.653   9
   3   5   3 429.980  26.840   2
  -4  -5  -3 8.50261 3.47353   2
  -4  -5  -3 12.2455  3.1267   1
  -4  -5  -3 14.9900  4.9510   3
   4   5   3 18.8259  2.9288   3
   4   5   3 15.3204  3.7119   1
   4   5   3 7.55849 3.33370   9
   4   5   3 14.6703  3.3028   2
  -5  -5  -3 49.7872  6.9827   3
  -5  -5  -3 52.7705  5.5993   1
   5   5   3 52.4262  5.1099   3
   5   5   3 42.2606  5.8770   9
   5   5   3 49.4615  5.7130   2
   3  -6  -3 36.2420  2.8175   6
   3  -6  -3 34.2531  5.1655   2
  -3   6   3 32.6517  4.6297  10
  -3   6   3 35.9534  4.6762   1
   2  -6  -3 204.184  12.881   6
   2  -6  -3 198.403  13.671   2
   2  -6  -3 208.397  12.924   6
  -2   6   3 175.027  15.537   4
  -2   6   3 194.695  13.700  10
  -2   6   3 195.255  13.303   1
   1  -6  -3 846.722  52.402   6
   1  -6  -3 855.152  51.746   7
   1  -6  -3 846.813  52.649   6
   1  -6  -3 856.619  51.408   2
  -1   6   3 774.306  51.338   1
  -1   6   3 836.818  53.689  10
   0  -6  -3 359.330  21.877   7
   0  -6  -3 341.604  21.908   6
   0  -6  -3 334.736  21.638   2
   0   6   3 331.104  22.342  10
   0   6   3 332.331  21.585   1
  -1  -6  -3 1920.43  111.71   6
  -1  -6  -3 1679.67  109.29   7
  -1  -6  -3 1635.46  108.66   2
   1   6   3 1879.21  114.14  10
   1   6   3 1677.38  108.96   1
   1   6   3 1949.99  115.83   9
  -2  -6  -3 62.0605  6.1476   2
   2   6   3 57.2441  5.6275   1
   2   6   3 63.6110  5.6369  10
   2   6   3 47.7908  5.6719   9
   2   6   3 68.1760  5.7193   3
  -3  -6  -3 2466.80  144.25   2
   3   6   3 2408.00  144.70   1
   3   6   3 2373.07  156.08   3
   3   6   3 2266.35  153.64   9
  -4  -6  -3 147.145  12.578   3
  -4  -6  -3 147.130  10.754   2
   4   6   3 139.312  11.210   9
   4   6   3 140.137  10.816   3
   4   6   3 162.051  11.210   1
  -5  -6  -3 475.245  35.316   3
   5   6   3 535.221  34.036   3
   2  -7  -3 46.2843  3.9376   6
   2  -7  -3 49.9745  4.0449   6
   2  -7  -3 52.0133  5.5750   2
  -2   7   3 47.3766  5.3564  10
  -2   7   3 54.8424  5.4591   1
   1  -7  -3 1001.13   62.97   2
   1  -7  -3 1024.71   64.56   6
   1  -7  -3 1052.06   64.32   6
   1  -7  -3 1044.91   63.80   7
  -1   7   3 1016.81   63.04   1
  -1   7   3 1036.04   66.08  10
   0  -7  -3 12.8691  2.9738   6
   0  -7  -3 10.4634  4.5032   7
   0  -7  -3 13.3398  3.9467   2
   0   7   3 17.7586  3.4258   1
   0   7   3 14.9591  3.2428  10
  -1  -7  -3 754.553  44.717   6
  -1  -7  -3 728.488  44.184   7
  -1  -7  -3 694.979  43.649   2
   1   7   3 656.314  45.593  10
   1   7   3 705.240  46.351   9
   1   7   3 697.978  43.711   1
  -2  -7  -3 2.60209 4.19190   7
  -2  -7  -3 8.01292 3.70400   2
   2   7   3 8.52864 3.18647  10
   2   7   3 6.92727 3.73657   9
   2   7   3 10.2241  3.3025   3
   2   7   3 9.21034 3.55631   1
  -3  -7  -3 715.133  46.580   2
   3   7   3 785.103  46.866   1
   3   7   3 768.900  50.126   3
   3   7   3 743.557  49.618   9
  -4  -7  -3 12.8625  4.9106   2
   4   7   3 17.8803  3.9546   3
   4   7   3 18.8110  4.7438   1
   0  -8  -3 39.2854  5.1157   2
   0  -8  -3 36.2683  4.1764   6
   0  -8  -3 45.0563  6.5516   7
   0   8   3 39.9740  4.8086   1
   0   8   3 40.2748  4.9319  10
  -1  -8  -3 273.703  19.153   7
  -1  -8  -3 258.386  18.275   2
   1   8   3 287.338  18.301   1
   1   8   3 287.075  19.084  10
  -2  -8  -3 381.424  24.663   2
  -2  -8  -3 363.290  25.075   7
   2   8   3 377.843  24.584   1
   2   8   3 399.774  26.271   9
   3   7  -4 370.748  23.305   1
   3   7  -4 369.739  25.064  10
  -3  -7   4 368.683  23.312   2
  -3  -7   4 362.503  23.403   7
  -3  -7   4 359.912  23.238   2
   2   7  -4 383.807  22.977   1
   2   7  -4 340.642  24.598  10
  -2  -7   4 368.634  22.890   2
  -2  -7   4 371.337  23.332   6
  -2  -7   4 355.084  23.245   7
   1   7  -4 729.031  48.148   9
   1   7  -4 786.442  44.205   1
  -1  -7   4 689.814  44.669   7
  -1  -7   4 717.226  45.027   6
  -1  -7   4 738.550  44.043   2
  -1  -7   4 659.473  45.780   6
   0   7  -4 404.746  31.692   4
   0   7  -4 415.943  29.085   9
   0   7  -4 446.143  25.940   1
   0  -7   4 401.603  26.899   7
   0  -7   4 428.635  25.881   2
   0  -7   4 421.622  25.868   2
  -1   7  -4 208.500  13.945  10
  -1   7  -4 196.882  15.889   4
  -1   7  -4 220.031  15.966   9
   1  -7   4 193.390  14.710   7
   4   6  -4 240.263  17.626   3
   4   6  -4 247.421  16.015   1
  -4  -6   4 236.909  15.953   2
  -4  -6   4 246.730  15.884   7
  -4  -6   4 227.850  15.874   2
   3   6  -4 304.088  19.731   1
   3   6  -4 307.716  21.718   9
  -3  -6   4 314.235  19.818   7
  -3  -6   4 300.340  19.778   2
  -3  -6   4 318.948  19.783   2
   2   6  -4 141.693   9.814   1
   2   6  -4 136.991  11.549   9
  -2  -6   4 141.431  10.187   7
  -2  -6   4 154.773   9.925   6
  -2  -6   4 145.575   9.853   2
   1   6  -4 120.848  10.667   4
   1   6  -4 123.442  10.129   9
   1   6  -4 124.561   8.448   1
  -1  -6   4 119.225  10.228   6
  -1  -6   4 125.982   8.429   6
  -1  -6   4 124.913   8.377   2
  -1  -6   4 131.559   9.152   7
   0   6  -4 90.9010  6.2857   1
   0   6  -4 89.4130  8.4123   9
   0   6  -4 90.2917  8.1810   4
   0  -6   4 98.5393  7.7540   7
   0  -6   4 90.7709  6.2386   2
  -1   6  -4 28.9905  5.3218   9
  -1   6  -4 32.0269  4.0617   4
   1  -6   4 29.6142  4.6631   7
  -2   6  -4 69.5790  7.9952   9
  -2   6  -4 67.3850  5.7624   4
   2  -6   4 62.6241  7.6612   7
   3  -6   4 53.9941  7.8735   7
   5   5  -4 278.916  20.396   9
   5   5  -4 268.241  20.049   3
   5   5  -4 281.098  18.428   1
  -5  -5   4 293.747  18.547   2
   4   5  -4 581.750  37.543   1
   4   5  -4 592.827  40.508   9
   4   5  -4 602.235  40.735   3
  -4  -5   4 612.729  37.583   2
  -4  -5   4 621.686  37.484   7
  -4  -5   4 621.486  37.621   2
   3   5  -4 506.305  34.447   9
   3   5  -4 533.320  34.706   3
   3   5  -4 485.890  31.901   1
  -3  -5   4 525.255  31.902   2
  -3  -5   4 514.599  31.896   2
  -3  -5   4 526.997  31.973   7
   2   5  -4 1665.04  111.44   9
   2   5  -4 1737.46  104.35   1
  -2  -5   4 1721.75  104.03   2
  -2  -5   4 1758.19  104.64   7
  -2  -5   4 1707.39  106.84   6
   1   5  -4 1039.83   65.29   1
   1   5  -4 1047.62   78.77   4
   1   5  -4 901.522  69.954   9
  -1  -5   4 1155.59   65.14   2
  -1  -5   4 1137.23   66.86   6
  -1  -5   4 1154.16   65.72   7
   0   5  -4 587.648  43.109   4
   0   5  -4 574.435  35.607   1
   0   5  -4 561.055  38.714   9
   0  -5   4 606.205  36.672   6
   0  -5   4 609.239  36.285   7
   0  -5   4 578.733  36.386   6
   0  -5   4 571.743  35.518   2
  -1   5  -4 1167.48   84.26   9
  -1   5  -4 1420.38   78.31   1
  -1   5  -4 1254.70   94.49   4
   1  -5   4 1302.34   79.35   7
   1  -5   4 1314.19   78.13   2
  -2   5  -4 248.182  17.203   9
  -2   5  -4 241.881  17.310   4
   2  -5   4 190.203  30.961   5
   2  -5   4 234.778  16.433   7
   3  -5   4 1251.14   73.22   7
   3  -5   4 1088.53  132.14   5
   4  -5   4 -9.2984 18.1016   5
   4  -5   4 29.8699  7.4976   7
   5   4  -4 165.996  12.920   3
   5   4  -4 174.632  11.960   1
  -5  -4   4 182.786  12.084   2
  -5  -4   4 161.170  13.556   3
   4   4  -4 38.3024  4.9134   9
   4   4  -4 39.5815  4.7310   3
   4   4  -4 32.3537  4.0278   1
  -4  -4   4 32.9179  4.2355   2
  -4  -4   4 32.4551  4.2676   3
  -4  -4   4 35.1620  4.2505   2
  -4  -4   4 41.2057  4.2095   7
   3   4  -4 43.7353  5.4596   8
   3   4  -4 45.6665  4.3273   1
   3   4  -4 51.2592  5.3509   3
   3   4  -4 44.0180  5.1542   9
  -3  -4   4 54.2133  4.7576   2
  -3  -4   4 46.6912  4.2950   7
  -3  -4   4 50.4229  4.5601   2
   2   4  -4 183.421  13.936   8
   2   4  -4 181.639  13.067   9
   2   4  -4 182.553  11.727   1
   2   4  -4 192.432  12.913   3
  -2  -4   4 179.035  11.980   6
  -2  -4   4 181.460  11.829   2
  -2  -4   4 177.148  11.774   7
  -2  -4   4 186.313  11.856   2
   1   4  -4 47.6944  5.1828   4
   1   4  -4 51.1302  5.1321   9
   1   4  -4 56.6260  4.0341   1
   1   4  -4 60.2902  5.2171   8
  -1  -4   4 47.7776  4.4709   7
  -1  -4   4 49.6786  4.1177   2
  -1  -4   4 53.1762  4.1376   2
  -1  -4   4 51.8845  3.9949   6
   0   4  -4 2.93901 2.43916   8
   0   4  -4 2.74957 1.82693   4
   0   4  -4 9.76336 2.93742   9
   0   4  -4 4.72345 1.27290   1
   0  -4   4 3.67382 1.37800   2
   0  -4   4 6.18990 1.42940   2
   0  -4   4 6.02517 2.20317   7
   0  -4   4 5.76479 1.19422   6
  -1   4  -4 5.13706 3.16162   9
  -1   4  -4 8.17595 2.81456   8
  -1   4  -4 6.49890 1.05572   1
  -1   4  -4 6.33430 1.93883   4
  -1   4  -4 6.48075 1.25902  10
   1  -4   4 5.00962 2.77450   7
   1  -4   4 6.15208 1.21168   2
   1  -4   4 24.3701  7.1548   5
  -2   4  -4 17.4196  4.3789   9
   2  -4   4 22.8168  9.8792   5
  -3   4  -4 94.6278  9.6482   9
   3  -4   4 95.9010  9.1743   7
   3  -4   4 83.8884 18.2140   5
  -4   4  -4 70.9720  6.0974   4
  -4   4  -4 78.7688  5.1886  10
   4  -4   4 50.5560 19.8031   5
   6   3  -4 238.735  16.704   2
  -6  -3   4 272.529  19.644   3
  -6  -3   4 237.423  16.782   1
   5   3  -4 362.137  22.338   2
   5   3  -4 329.351  23.864   3
  -5  -3   4 361.968  25.266   3
  -5  -3   4 350.158  22.305   1
   4   3  -4 207.817  13.322   2
   4   3  -4 207.381  16.093   8
   4   3  -4 199.271  14.544   9
   4   3  -4 194.826  13.388   1
   4   3  -4 210.375  14.582   3
  -4  -3   4 212.556  13.504   2
  -4  -3   4 209.235  13.447   1
  -4  -3   4 195.754  15.337   3
   3   3  -4 2472.11  166.64   1
   3   3  -4 2933.09  194.94   8
   3   3  -4 2976.11  181.46   3
   3   3  -4 3029.44  166.39   2
   3   3  -4 2670.28  177.05   9
  -3  -3   4 3026.53  166.70   1
  -3  -3   4 2404.82  165.89   2
  -3  -3   4 2538.30  166.83   7
  -3  -3   4 2830.13  180.03   3
  -3  -3   4 2594.01  165.93   2
   2   3  -4 540.746  32.749   2
   2   3  -4 536.942  35.273   9
   2   3  -4 517.426  38.663   8
   2   3  -4 556.992  32.940   1
   2   3  -4 531.039  35.642   3
  -2  -3   4 541.731  32.879   7
  -2  -3   4 503.394  32.866   1
  -2  -3   4 556.176  32.895   2
  -2  -3   4 524.090  33.655   6
  -2  -3   4 558.154  32.918   2
   1   3  -4 6035.77  386.06   8
   1   3  -4 5493.87  328.79   1
   1   3  -4 5745.31  351.09   9
   1   3  -4 5474.35  396.12   4
  -1  -3   4 4617.15  327.48   2
  -1  -3   4 5601.56  329.57   7
  -1  -3   4 5516.58  336.97   6
  -1  -3   4 4868.68  327.76   2
   0   3  -4 43.7911  3.4906  10
   0   3  -4 46.5422  3.2301   1
   0   3  -4 51.3991  4.5074   4
   0   3  -4 43.0564  4.8354   8
   0   3  -4 39.6593  4.5619   9
   0  -3   4 35.6856  3.2886   2
   0  -3   4 39.3115  3.2780   6
   0  -3   4 40.9550  3.8024   7
  -1   3  -4 6667.48  434.22   8
  -1   3  -4 6828.46  445.17   4
  -1   3  -4 5267.34  394.48   9
  -1   3  -4 6388.31  387.78  10
  -1   3  -4 6346.94  369.30   1
   1  -3   4 6002.79  368.36   2
   1  -3   4 5185.54  662.12   5
  -2   3  -4 395.326  27.075   8
  -2   3  -4 363.611  25.587   9
   2  -3   4 311.882  43.314   5
   2  -3   4 404.148  24.190   7
  -3   3  -4 1307.34   82.35   8
  -3   3  -4 1094.53   76.02   9
   3  -3   4 984.777 128.182   5
   3  -3   4 1203.53   71.54   7
  -4   3  -4 173.844  13.171   4
  -4   3  -4 185.994  11.394  10
  -4   3  -4 156.812  13.430   8
  -5   3  -4 827.591  53.980  10
  -5   3  -4 832.783  62.114   4
   5  -3   4 893.287  98.187   5
   6   2  -4 149.823  11.064   2
  -6  -2   4 147.940  10.887   1
   5   2  -4 291.505  19.433   2
  -5  -2   4 339.526  22.680   3
  -5  -2   4 287.209  19.405   1
   4   2  -4 67.6382  5.5285   1
   4   2  -4 62.2861  5.8425   3
   4   2  -4 66.9674  5.4528   2
   4   2  -4 68.0162  6.6851   8
   4   2  -4 56.6568  5.9722   9
  -4  -2   4 61.6156  5.9071   2
  -4  -2   4 74.1784  5.5327   1
   3   2  -4 798.762  52.515   9
   3   2  -4 813.696  53.345   3
   3   2  -4 845.940  49.219   2
   3   2  -4 803.826  49.403   1
   3   2  -4 782.898  57.963   8
  -3  -2   4 810.626  49.316   2
  -3  -2   4 767.237  53.828   3
  -3  -2   4 837.912  49.407   1
   2   2  -4 73.1420  5.5937   1
   2   2  -4 79.7103  6.6646   8
   2   2  -4 81.6345  6.1924   3
   2   2  -4 76.7312  6.0205   9
   2   2  -4 72.8414  5.4299   2
  -2  -2   4 81.0565  5.3169   7
  -2  -2   4 89.1595  5.6856   6
  -2  -2   4 79.6494  5.4982   1
  -2  -2   4 73.5851  6.5704   3
   1   2  -4 263.197  20.598   4
   1   2  -4 299.196  18.451   3
   1   2  -4 299.528  18.444   9
   1   2  -4 269.870  16.935   2
   1   2  -4 259.185  20.548   4
   1   2  -4 302.304  20.274   8
   1   2  -4 286.185  17.023   1
  -1  -2   4 260.683  17.429   6
  -1  -2   4 272.737  17.012   2
  -1  -2   4 247.604  16.958   1
  -1  -2   4 290.738  17.042   7
  -1  -2   4 245.277  16.973   1
   0   2  -4 116.472   8.850   9
   0   2  -4 125.550   7.545   1
   0   2  -4 109.920   9.269   4
   0   2  -4 133.333   9.355   8
   0   2  -4 126.553   9.093   4
   0  -2   4 117.204   7.532   2
   0  -2   4 99.1024 14.1179   5
   0  -2   4 115.368   7.809   6
   0  -2   4 119.729   7.798   7
  -1   2  -4 740.632  58.578   4
  -1   2  -4 882.913  57.504   8
  -1   2  -4 748.601  48.690   1
  -1   2  -4 881.687  51.116  10
  -1   2  -4 812.717  51.091  10
  -1   2  -4 791.054  48.837   1
   1  -2   4 807.481  48.605   2
   1  -2   4 755.733  49.356   7
  -2   2  -4 11.1192  2.1432   8
  -2   2  -4 7.95210 0.98461  10
  -2   2  -4 12.7138  1.3122  10
  -2   2  -4 9.82523 1.07471   1
  -2   2  -4 11.0559  1.5605   1
  -2   2  -4 11.8409  1.3198   4
   2  -2   4 28.3809  7.1717   5
   2  -2   4 3.96980 3.29060   7
   2  -2   4 8.54296 1.24824   2
  -3   2  -4 23.1344  2.8613   4
  -3   2  -4 21.8274  2.3044  10
  -3   2  -4 23.2438  2.1694   1
  -3   2  -4 30.3312  3.6554   8
  -3   2  -4 23.6305  2.2646  10
   3  -2   4 17.8535  9.5804   5
   3  -2   4 28.5611  2.3874   2
  -4   2  -4 5.43422 1.62325  10
  -4   2  -4 3.70351 1.80115   1
  -4   2  -4 5.22089 2.07460   4
  -4   2  -4 1.86155 2.50662   8
   4  -2   4 5.08886 1.92518   2
   4  -2   4 14.9512 10.3360   5
  -5   2  -4 104.389   9.094   4
  -5   2  -4 108.040   7.620  10
   5  -2   4 112.299  22.260   5
   5  -2   4 107.701   8.007   2
   6   1  -4 22.3535  4.2376   2
  -6  -1   4 33.7963  7.7584   3
  -6  -1   4 20.9505  4.4445   1
  -6  -1   4 19.2737  4.2659   1
   5   1  -4 762.183  46.659   2
  -5  -1   4 755.915  46.816   1
   4   1  -4 21.0589  3.6765   8
   4   1  -4 23.8596  2.9618   1
   4   1  -4 18.0892  2.5632   3
  -4  -1   4 21.9447  6.5105   3
  -4  -1   4 14.3577  2.9915   2
  -4  -1   4 13.5040  2.7215   1
  -4  -1   4 16.3214  4.6672  10
   3   1  -4 4074.48  282.38   3
   3   1  -4 3825.30  261.54   1
   3   1  -4 4323.73  277.46   9
   3   1  -4 4862.31  260.95   2
  -3  -1   4 4187.35  282.12   3
  -3  -1   4 4226.28  273.34  10
  -3  -1   4 4160.73  260.99   2
  -3  -1   4 4739.01  261.81   1
   2   1  -4 312.781  20.336   1
   2   1  -4 350.305  21.649   9
   2   1  -4 322.733  24.011   8
   2   1  -4 344.120  22.011   3
  -2  -1   4 324.817  20.371   1
  -2  -1   4 291.628  22.543   3
  -2  -1   4 334.256  20.128   7
  -2  -1   4 361.321  22.236  10
  -2  -1   4 327.917  20.346   1
  -2  -1   4 334.506  20.871   6
  -2  -1   4 319.505  20.383   2
   1   1  -4 2023.99  146.72   1
   1   1  -4 2265.84  156.26   9
   1   1  -4 2450.78  146.56   2
   1   1  -4 2585.78  176.81   4
   1   1  -4 2427.79  159.25   3
   1   1  -4 2454.33  177.24   4
  -1  -1   4 2706.14  146.61   2
  -1  -1   4 2058.84  158.24   3
  -1  -1   4 2527.27  147.05   7
  -1  -1   4 2649.61  147.34   1
   0   1  -4 5274.10  309.89  10
   0   1  -4 5105.93  355.87   4
   0   1  -4 4714.50  356.18   4
   0   1  -4 4977.82  346.53   8
   0   1  -4 4724.13  295.60   1
   0   1  -4 5639.09  311.48  10
   0  -1   4 4402.60  303.20   6
   0  -1   4 4716.58  295.73   1
   0  -1   4 4524.16  294.96   2
   0  -1   4 5248.15  296.87   7
   0  -1   4 4274.58  527.24   5
  -1   1  -4 5000.22  323.65   8
  -1   1  -4 4919.47  275.46   1
  -1   1  -4 5034.82  288.51  10
  -1   1  -4 4404.96  275.10   1
  -1   1  -4 5295.68  331.28   4
   1  -1   4 4051.22  276.41   7
   1  -1   4 3931.03  274.10   2
   1  -1   4 4285.93  282.02   6
   1  -1   4 3865.28  491.87   5
  -2   1  -4 1329.18   91.47   4
  -2   1  -4 1276.10   79.78  10
  -2   1  -4 1267.58   79.71  10
  -2   1  -4 1275.44   76.11   1
  -2   1  -4 1269.41   88.99   8
  -2   1  -4 1135.22   75.75   1
   2  -1   4 1201.40   75.59   2
  -3   1  -4 898.354  63.103   4
  -3   1  -4 904.005  61.663   8
  -3   1  -4 961.929  54.917  10
  -3   1  -4 805.151  52.359   1
   3  -1   4 744.759  96.201   5
   3  -1   4 841.807  52.253   2
  -4   1  -4 1544.55   88.49  10
  -4   1  -4 1543.38  101.41   4
  -4   1  -4 1267.06   98.76   8
  -4   1  -4 1353.62   84.20   1
   4  -1   4 1339.69   83.98   2
   4  -1   4 1261.75  152.97   5
  -5   1  -4 494.123  30.865  10
  -5   1  -4 459.809  29.546   1
   5  -1   4 471.142  56.571   5
   5  -1   4 484.824  29.573   2
  -6   1  -4 294.974  21.889  10
  -6   1  -4 338.123  21.315   1
   6  -1   4 354.474  21.524   2
   6  -1   4 369.594  42.688   5
   6   0  -4 43.4265  5.2055   2
  -6   0   4 41.6068  5.1854   1
   5   0  -4 893.489  52.641   2
  -5   0   4 839.193  52.815   1
  -5   0   4 842.827  52.766   1
   4   0  -4 205.030  13.646   2
   4   0  -4 206.078  16.227   8
  -4   0   4 216.665  13.706   1
  -4   0   4 219.242  13.632   1
  -4   0   4 200.126  15.450  10
   3   0  -4 913.910  56.429   1
   3   0  -4 859.441  60.711   3
   3   0  -4 913.579  56.194   2
   3   0  -4 905.369  66.117   8
  -3   0   4 913.675  56.385   1
  -3   0   4 940.688  56.370   2
  -3   0   4 1008.51   62.35   3
  -3   0   4 955.894  56.459   1
   2   0  -4 192.536  12.913   3
   2   0  -4 188.722  12.004   2
   2   0  -4 210.333  12.610   9
   2   0  -4 185.502  12.096   1
  -2   0   4 178.269  14.674   3
  -2   0   4 172.324  15.578   4
  -2   0   4 198.397  14.064  10
  -2   0   4 187.097  12.065   1
   1   0  -4 890.918  53.331   9
   1   0  -4 752.644  49.938   2
   1   0  -4 808.690  50.144   1
   1   0  -4 818.277  54.188   3
  -1   0   4 829.016  50.056   2
  -1   0   4 772.444  54.674   3
  -1   0   4 895.271  50.188   1
  -1   0   4 816.880  51.409   6
   0   0  -4 998.954  60.700   1
   0   0  -4 1054.14   63.77  10
   0   0  -4 957.341  73.061   4
   0   0  -4 1002.25   60.52   2
   0   0   4 929.853  65.575   3
   0   0   4 907.061  62.324   6
   0   0   4 1041.25   60.77   1
   0   0   4 1056.28   63.90  10
   0   0   4 1024.91   60.59   2
  -1   0  -4 60.4809  4.2739   1
  -1   0  -4 68.1607  4.8515  10
  -1   0  -4 59.5584  5.0970   8
  -1   0  -4 58.7414  4.3593  10
  -1   0  -4 66.4718  5.4335   4
   1   0   4 56.2709  4.3168   1
   1   0   4 64.1192  4.5638   6
   1   0   4 49.4058  4.2479   2
  -2   0  -4 2391.33  157.00  10
  -2   0  -4 2096.21  149.44   1
  -2   0  -4 2705.18  180.29   4
  -2   0  -4 2518.83  175.91   8
   2   0   4 2601.53  149.84   2
  -3   0  -4 384.109  30.270   8
  -3   0  -4 442.250  26.948  10
  -3   0  -4 426.491  31.080   4
  -3   0  -4 409.263  25.752   1
   3   0   4 433.892  25.738   2
  -4   0  -4 1159.27   70.49  10
  -4   0  -4 1085.73   67.26   1
  -4   0  -4 1219.34   81.04   4
  -4   0  -4 1067.96   78.88   8
   4   0   4 996.312  67.074   2
  -5   0  -4 345.297  22.190  10
  -5   0  -4 319.131  24.984   8
  -5   0  -4 332.678  21.299   1
   5   0   4 360.429  21.386   2
  -6   0  -4 130.565   9.515   1
  -6   0  -4 127.397   9.539  10
   6   0   4 136.111   9.920   2
   6   0   4 140.591  22.923   5
   6  -1  -4 24.0682  4.8468   2
  -6   1   4 12.6752  5.5549  10
   5  -1  -4 201.080  13.069   2
  -5   1   4 196.636  14.718  10
  -5   1   4 184.737  13.139   1
   4  -1  -4 491.313  29.909   2
  -4   1   4 473.069  29.965   1
   3  -1  -4 314.120  32.798   5
   3  -1  -4 265.411  21.738   8
   3  -1  -4 279.988  18.565   2
  -3   1   4 341.606  21.229   3
  -3   1   4 298.353  20.227  10
  -3   1   4 289.063  18.654   1
   2  -1  -4 372.618  24.134   9
   2  -1  -4 352.368  23.832   6
   2  -1  -4 394.193  40.795   5
   2  -1  -4 384.900  27.114   8
   2  -1  -4 352.201  23.029   2
   2  -1  -4 352.244  23.257   1
   2  -1  -4 357.433  24.701   3
  -2   1   4 383.950  23.284   2
  -2   1   4 395.234  25.402   3
  -2   1   4 399.461  25.434   3
  -2   1   4 328.245  28.243   4
  -2   1   4 377.173  23.205   1
  -2   1   4 420.368  24.843  10
   1  -1  -4 3549.33  222.95   1
   1  -1  -4 3858.26  260.25   8
   1  -1  -4 3584.43  240.25   3
  -1   1   4 3731.83  240.73   3
  -1   1   4 3018.97  221.52   2
  -1   1   4 3880.48  234.06  10
  -1   1   4 3978.57  223.26   1
   0  -1  -4 4254.13  253.64  10
   0  -1  -4 4063.02  260.53   3
   0  -1  -4 3978.09  241.70   1
   0  -1  -4 4101.98  240.73   2
   0   1   4 3618.05  241.26   1
   0   1   4 3878.17  240.60   2
   0   1   4 4201.50  253.31  10
   0   1   4 4104.73  260.80   3
   0   1   4 3463.05  246.75   6
  -1  -1  -4 3168.23  191.68  10
  -1  -1  -4 2800.78  213.57   8
  -1  -1  -4 2530.82  181.99   1
  -1  -1  -4 3384.23  197.35   3
  -1  -1  -4 2868.24  181.29   2
  -1  -1  -4 2804.75  219.23   4
   1   1   4 3246.71  183.00   1
   1   1   4 2531.42  181.78   2
   1   1   4 3217.64  196.82   3
   1   1   4 3298.48  191.36  10
   1   1   4 3108.55  194.39   9
  -2  -1  -4 1040.00   67.11  10
  -2  -1  -4 897.829  74.920   8
  -2  -1  -4 1052.76   64.05   1
  -2  -1  -4 1179.36   77.18   4
  -2  -1  -4 1156.26   63.87   2
   2   1   4 1092.98   63.91   2
   2   1   4 1077.41   68.40   9
   2   1   4 935.922  64.043   1
  -3  -1  -4 2375.85  185.73   4
  -3  -1  -4 2643.55  163.08  10
  -3  -1  -4 2639.66  155.48   1
   3   1   4 2734.49  154.99   2
   3   1   4 2359.33  164.34   9
  -4  -1  -4 1005.31   72.33   8
  -4  -1  -4 1042.39   61.76   1
  -4  -1  -4 1028.24   64.69  10
   4   1   4 1022.25   61.60   2
   4   1   4 963.664  66.204   9
  -5  -1  -4 687.664  43.012  10
  -5  -1  -4 684.537  41.159   1
  -5  -1  -4 625.008  48.110   8
   5   1   4 675.583  41.097   2
  -6  -1  -4 144.646  10.297   1
  -6  -1  -4 144.925  10.464  10
   6   1   4 150.803  10.772   2
   5  -2  -4 303.122  19.079   2
  -5   2   4 283.554  20.528  10
  -5   2   4 286.781  19.146   1
   4  -2  -4 1151.07   66.46   2
  -4   2   4 1076.22   70.24  10
  -4   2   4 1036.92   66.63   1
   3  -2  -4 126.393  10.543   8
   3  -2  -4 139.460   9.351   2
   3  -2  -4 146.318  16.139   5
  -3   2   4 127.166  10.121  10
  -3   2   4 132.295   9.381   1
   2  -2  -4 2905.74  161.49   2
   2  -2  -4 2343.42  165.90   6
   2  -2  -4 2887.55  162.13   1
   2  -2  -4 2496.23  189.27   8
  -2   2   4 2979.01  170.06  10
  -2   2   4 2390.99  161.97   1
  -2   2   4 2916.63  175.94   3
  -2   2   4 2740.00  161.69   2
  -2   2   4 2394.83  195.01   4
   1  -2  -4 154.703  11.154   1
   1  -2  -4 179.381  11.273   6
   1  -2  -4 190.488  12.495   8
   1  -2  -4 179.182  11.240   3
   1  -2  -4 161.837  10.839   2
  -1   2   4 172.491  11.194   1
  -1   2   4 142.033  12.768   4
  -1   2   4 134.185  10.930   2
  -1   2   4 176.541  11.552   3
  -1   2   4 179.669  11.542  10
   0  -2  -4 5348.10  298.20   1
   0  -2  -4 5373.44  312.46  10
   0  -2  -4 4481.36  295.91   2
   0  -2  -4 5170.92  347.91   8
   0  -2  -4 5083.06  321.18   3
   0   2   4 4081.83  296.05   2
   0   2   4 4829.59  321.03   3
   0   2   4 5034.71  315.72   9
   0   2   4 4603.29  297.78   1
  -1  -2  -4 73.8836  5.8863   3
  -1  -2  -4 76.9394  5.5718  10
  -1  -2  -4 73.2050  5.2713   1
  -1  -2  -4 66.8377  5.2073   2
  -1  -2  -4 80.5881  5.9549   8
   1   2   4 71.5432  5.4668   3
   1   2   4 76.0664  5.9498   6
   1   2   4 69.0991  5.2840  10
   1   2   4 74.7967  5.6226   1
   1   2   4 74.2095  5.4871   9
  -2  -2  -4 2405.67  153.78   3
  -2  -2  -4 2446.76  141.13   2
  -2  -2  -4 2394.54  166.39   8
  -2  -2  -4 2539.73  148.94  10
  -2  -2  -4 2359.35  141.92   1
   2   2   4 1973.89  140.99   1
   2   2   4 2328.76  152.85   3
   2   2   4 1969.27  148.03  10
   2   2   4 2536.22  141.93   2
   2   2   4 2347.49  150.01   9
  -3  -2  -4 100.294   7.306  10
  -3  -2  -4 97.7492  7.0704   1
  -3  -2  -4 99.7844  7.9950   8
  -3  -2  -4 107.349   7.263   2
  -3  -2  -4 111.115   7.882   3
   3   2   4 98.5372  7.0968   1
   3   2   4 99.6461  7.0580   2
   3   2   4 98.5265  7.8910   9
  -4  -2  -4 341.073  24.989  10
  -4  -2  -4 395.164  28.011   8
  -4  -2  -4 400.888  24.024   1
   4   2   4 402.642  23.972   2
   4   2   4 386.103  25.989   9
  -5  -2  -4 23.4200  3.2715   1
  -5  -2  -4 23.6600  3.6318   8
  -5  -2  -4 23.2936  3.2175  10
   5   2   4 21.6153  4.6242   9
   5   2   4 23.3214  3.6599   2
  -6  -2  -4 21.8396  4.0112   1
  -6  -2  -4 26.9558  3.8282  10
   6   2   4 40.0644  6.0600   9
   6   2   4 26.5990  4.6334   2
   5  -3  -4 286.593  18.808   2
  -5   3   4 263.680  18.659   1
   4  -3  -4 23.7196  4.4089   2
  -4   3   4 28.7680  4.5589   1
  -4   3   4 20.7877  4.2707  10
   3  -3  -4 413.700  44.147   5
   3  -3  -4 411.049  25.087   2
  -3   3   4 397.643  25.344   1
  -3   3   4 365.433  26.288  10
   2  -3  -4 17.1705  3.1016   2
   2  -3  -4 17.0538  2.4936   8
   2  -3  -4 11.5869  2.4567   6
  -2   3   4 10.5685  2.7273   4
  -2   3   4 18.3074  3.4004   1
  -2   3   4 16.5533  3.0415  10
   1  -3  -4 2918.59  176.99   1
   1  -3  -4 2809.85  176.53   2
   1  -3  -4 2776.04  207.58   8
  -1   3   4 2980.70  191.68   3
  -1   3   4 2848.29  186.29  10
  -1   3   4 3173.24  188.47   9
   0  -3  -4 412.053  24.388   6
   0  -3  -4 386.185  25.132   3
   0  -3  -4 403.229  27.462   8
   0  -3  -4 436.018  24.623   6
   0  -3  -4 398.350  24.868  10
   0  -3  -4 359.326  23.612   1
   0  -3  -4 352.301  23.609   2
   0   3   4 371.796  25.242   3
   0   3   4 352.958  23.830   1
   0   3   4 390.958  24.835   9
   0   3   4 329.792  23.480   2
   0   3   4 371.535  24.563  10
  -1  -3  -4 1623.24   98.37   1
  -1  -3  -4 1701.86  103.22  10
  -1  -3  -4 1489.10  114.91   8
  -1  -3  -4 1742.42  106.42   3
  -1  -3  -4 1625.19   98.07   2
   1   3   4 1678.72  102.97  10
   1   3   4 1620.36   98.06   2
   1   3   4 1507.65  104.42   9
   1   3   4 1598.11  106.89   3
   1   3   4 1605.25   98.49   1
  -2  -3  -4 1257.18   76.80   1
  -2  -3  -4 1278.05   83.12   3
  -2  -3  -4 1225.39   89.64   8
   2   3   4 1204.65   81.59   9
   2   3   4 1294.86   76.89   1
   2   3   4 1132.98   80.27  10
   2   3   4 1377.90   76.62   2
   2   3   4 1323.02   82.81   3
  -3  -3  -4 2359.85  149.57   1
  -3  -3  -4 2358.25  156.81  10
  -3  -3  -4 2598.88  149.20   2
  -3  -3  -4 2457.86  161.88   3
   3   3   4 2429.41  149.65   1
   3   3   4 2537.96  159.16   9
   3   3   4 2656.85  149.25   2
   3   3   4 2335.96  161.59   3
  -4  -3  -4 584.100  41.152   1
  -4  -3  -4 605.132  48.031   8
  -4  -3  -4 745.959  44.741   3
  -4  -3  -4 625.904  43.157  10
   4   3   4 718.672  44.210   9
   4   3   4 748.074  41.277   2
  -5  -3  -4 122.983   9.566   3
  -5  -3  -4 102.963   7.979   1
  -5  -3  -4 102.957   8.196  10
  -5  -3  -4 111.268   9.253   8
   5   3   4 113.577   8.521   2
   5   3   4 105.557   9.746   9
  -6  -3  -4 1073.30   62.86   1
   6   3   4 966.562  67.223   9
   6   3   4 1021.40   62.77   2
   4  -4  -4 1124.89   67.96   6
  -4   4   4 1068.36   67.47   1
  -4   4   4 1067.44   69.98  10
   3  -4  -4 199.292  13.400   6
   3  -4  -4 234.219  14.490   2
  -3   4   4 190.121  14.574   1
  -3   4   4 187.325  14.096  10
   2  -4  -4 1442.34   81.28   2
   2  -4  -4 1290.12   82.75   6
  -2   4   4 1278.99   84.74  10
  -2   4   4 1296.74   81.29   1
   1  -4  -4 675.479  37.839   6
   1  -4  -4 618.475  37.027   2
   1  -4  -4 587.395  36.657   7
  -1   4   4 535.451  38.286  10
  -1   4   4 563.871  37.094   1
   0  -4  -4 816.714  52.048   7
   0  -4  -4 820.786  52.044   2
   0  -4  -4 934.856  53.673   6
   0  -4  -4 861.944  60.476   8
   0  -4  -4 783.612  52.034   1
   0   4   4 839.695  55.975   3
   0   4   4 870.438  54.420  10
   0   4   4 834.747  52.345   1
   0   4   4 890.288  55.077   9
  -1  -4  -4 1149.86   79.39   8
  -1  -4  -4 1264.84   70.00   6
  -1  -4  -4 1016.12   67.90   1
  -1  -4  -4 1097.69   67.85   2
  -1  -4  -4 1148.00   73.23   3
   1   4   4 1079.10   68.12   1
   1   4   4 1162.20   72.12   9
   1   4   4 1099.43   71.07  10
   1   4   4 1083.58   67.71   2
   1   4   4 1045.66   73.21   3
  -2  -4  -4 597.218  39.087   3
  -2  -4  -4 592.936  36.090   1
  -2  -4  -4 609.412  36.042   2
  -2  -4  -4 567.726  41.876   8
   2   4   4 588.260  38.695   3
   2   4   4 520.923  38.194   9
   2   4   4 589.763  36.212   1
   2   4   4 615.571  36.000   2
  -3  -4  -4 432.755  26.266   1
  -3  -4  -4 415.094  26.286   2
  -3  -4  -4 420.867  30.391   8
  -3  -4  -4 424.117  28.634   3
   3   4   4 414.113  26.356   1
   3   4   4 438.175  26.282   2
   3   4   4 411.229  27.901   9
   3   4   4 405.270  27.978   3
  -4  -4  -4 472.932  32.632   3
  -4  -4  -4 470.601  34.803   8
  -4  -4  -4 502.683  30.033   1
   4   4   4 480.842  32.066   9
   4   4   4 488.605  30.013   2
   4   4   4 470.225  31.877   3
  -5  -4  -4 136.310   9.668   1
  -5  -4  -4 135.950  11.174   3
   5   4   4 137.488   9.827   2
   5   4   4 119.863  11.375   9
  -6  -4  -4 66.9038  7.8903   3
  -6  -4  -4 51.3324  6.1777   1
   6   4   4 62.8080  6.6750   2
   4  -5  -4 101.000  10.387   2
   4  -5  -4 89.7207  6.2533   6
   4  -5  -4 74.4066  6.7972   6
  -4   5   4 78.9656  7.5019  10
  -4   5   4 86.3810  8.8519   1
   3  -5  -4 77.9351  5.9366   6
   3  -5  -4 70.3752  6.8942   6
   3  -5  -4 75.7901  8.5963   2
  -3   5   4 74.1460  8.3081   1
  -3   5   4 71.0603  6.6895  10
   2  -5  -4 167.025  11.933   2
   2  -5  -4 153.129  10.937   6
   2  -5  -4 159.524  10.828   6
  -2   5   4 146.051  11.024  10
  -2   5   4 138.720  11.387   1
   1  -5  -4 80.9262  7.8343   2
   1  -5  -4 87.6459  7.6046   6
   1  -5  -4 99.4159  7.3458   7
  -1   5   4 85.9248  7.8024   1
  -1   5   4 99.5094  7.1678  10
   0  -5  -4 308.056  19.740   2
   0  -5  -4 306.579  19.647   7
   0  -5  -4 303.494  20.168   6
   0   5   4 300.379  20.303  10
   0   5   4 323.953  20.465   9
   0   5   4 302.689  19.926   1
  -1  -5  -4 87.0431  7.3990   2
   1   5   4 87.0301  7.0152   3
   1   5   4 104.182   7.050  10
   1   5   4 86.6916  6.9062   9
   1   5   4 87.1963  7.1863   1
  -2  -5  -4 3230.03  198.22   3
  -2  -5  -4 2951.77  183.35   1
  -2  -5  -4 3080.25  182.96   2
   2   5   4 2823.98  182.78   2
   2   5   4 3394.40  199.32   3
   2   5   4 3115.35  183.56   1
   2   5   4 2720.17  192.03  10
   2   5   4 2886.49  195.27   9
  -3  -5  -4 26.9034  3.8670   2
  -3  -5  -4 25.6044  4.6215   3
  -3  -5  -4 28.1518  3.6380   1
   3   5   4 23.3253  3.6541   9
   3   5   4 26.6341  3.2432   3
   3   5   4 24.6883  3.8351   1
   3   5   4 23.4626  3.5866   2
  -4  -5  -4 1470.44  102.98   3
  -4  -5  -4 1647.38   95.18   1
  -4  -5  -4 1667.42   94.90   2
   4   5   4 1508.96  102.37   3
   4   5   4 1574.24  101.16   9
   4   5   4 1631.55   94.89   2
   4   5   4 1411.71   95.15   1
  -5  -5  -4 28.9082  5.9081   3
  -5  -5  -4 26.7425  4.5223   1
   5   5   4 27.2279  4.6050   2
   5   5   4 24.6489  4.8878   9
   3  -6  -4 334.640  21.040   2
   3  -6  -4 313.062  19.846   6
   3  -6  -4 312.082  19.651   6
  -3   6   4 306.137  20.529   1
  -3   6   4 277.255  20.915  10
   2  -6  -4 632.853  38.058   6
   2  -6  -4 628.630  37.842   2
   2  -6  -4 596.979  38.049   6
  -2   6   4 579.688  37.768   1
  -2   6   4 567.005  39.128  10
   1  -6  -4 422.084  25.259   2
   1  -6  -4 375.173  25.367   6
  -1   6   4 376.085  25.780  10
  -1   6   4 400.400  25.135   1
   0  -6  -4 1527.93   90.89   7
   0  -6  -4 1541.65   90.57   2
   0  -6  -4 1491.52   92.87   6
   0   6   4 1462.02   90.76   1
   0   6   4 1403.22   94.75  10
  -1  -6  -4 117.634   9.083   2
  -1  -6  -4 114.074   9.294   7
   1   6   4 115.415   8.678  10
   1   6   4 115.157   8.780   1
   1   6   4 112.087   8.841   9
   1   6   4 114.178   8.787   3
  -2  -6  -4 1139.08   67.39   2
   2   6   4 1094.41   67.61   1
   2   6   4 1096.19   71.56   9
   2   6   4 1136.96   70.55  10
   2   6   4 1039.51   72.55   3
  -3  -6  -4 194.169  12.719   2
  -3  -6  -4 180.818  13.273   3
   3   6   4 180.608  12.864   3
   3   6   4 172.116  13.002   9
   3   6   4 175.584  12.641   1
  -4  -6  -4 558.010  40.993   3
  -4  -6  -4 649.953  37.792   2
   4   6   4 569.579  40.287   3
   4   6   4 645.776  38.089   1
   4   6   4 609.216  40.116   9
  -5  -6  -4 30.1573  6.6761   3
   5   6   4 39.5454  5.8123   2
   5   6   4 43.8119  5.1418   3
   2  -7  -4 159.304  10.791   6
   2  -7  -4 156.948  10.892   6
   2  -7  -4 158.455  12.289   2
  -2   7   4 153.247  11.868  10
  -2   7   4 162.037  11.688   1
   1  -7  -4 235.495  16.122   2
   1  -7  -4 234.440  15.738   6
  -1   7   4 231.670  16.150  10
  -1   7   4 234.010  15.917   1
   0  -7  -4 469.656  30.819   2
   0  -7  -4 502.440  31.243   7
   0  -7  -4 499.526  31.315   6
   0   7   4 495.134  30.862   1
   0   7   4 474.125  31.899  10
  -1  -7  -4 1.26333 4.07445   2
  -1  -7  -4 12.5240  4.3710   7
   1   7   4 3.86799 3.74637   1
   1   7   4 4.90826 2.96617  10
  -2  -7  -4 447.188  29.637   2
  -2  -7  -4 462.028  30.200   7
   2   7   4 477.470  31.422   9
   2   7   4 493.182  31.663   3
   2   7   4 460.478  29.855   1
  -3  -7  -4 36.6011  5.5362   2
   3   7   4 38.6672  4.7721   3
   3   7   4 47.1552  5.7984   1
   3   7   4 37.9338  5.3098   9
  -4  -7  -4 254.730  17.053   2
   4   7   4 236.242  17.469   3
   4   7   4 265.841  17.422   1
   0  -8  -4 648.591  41.400   6
   0  -8  -4 637.846  40.826   2
   0   8   4 668.732  42.537  10
  -1  -8  -4 148.909  12.407   7
  -1  -8  -4 138.025  11.421   2
   1   8   4 159.454  11.431  10
   1   8   4 150.221  11.287   1
  -2  -8  -4 522.464  35.005   7
  -2  -8  -4 536.040  34.421   2
   2   8   4 563.216  36.587   3
   2   7  -5 534.967  32.207   1
  -2  -7   5 518.470  32.142   2
  -2  -7   5 507.154  32.123   2
  -2  -7   5 526.179  32.817   6
  -2  -7   5 505.033  32.554   7
   1   7  -5 10.8007  2.8286   1
  -1  -7   5 22.4630  3.0922   2
  -1  -7   5 18.1889  3.0411   2
  -1  -7   5 12.4016  2.1692   6
  -1  -7   5 14.4655  4.1277   6
  -1  -7   5 11.9048  3.7513   7
   0   7  -5 165.305   9.903   1
   0   7  -5 138.208  12.832   4
   0  -7   5 150.943   9.900   2
   0  -7   5 143.139  11.331   7
  -1   7  -5 5.15570 3.39380   4
   1  -7   5 -0.0764  4.8378   7
   4   6  -5 235.732  15.739   1
   4   6  -5 229.631  17.763   3
  -4  -6   5 247.384  15.929   2
  -4  -6   5 228.106  15.515   7
   3   6  -5 404.253  24.907   1
   3   6  -5 384.410  27.402   9
  -3  -6   5 400.784  24.998   2
  -3  -6   5 388.462  24.989   7
  -3  -6   5 401.438  24.995   2
   2   6  -5 550.630  39.084   9
   2   6  -5 605.779  35.832   1
  -2  -6   5 595.532  35.793   2
  -2  -6   5 579.037  36.590   6
  -2  -6   5 570.734  36.056   7
  -2  -6   5 578.543  35.785   2
   1   6  -5 378.285  23.096   1
   1   6  -5 362.229  25.807   9
  -1  -6   5 377.902  23.544   6
  -1  -6   5 332.182  24.635   6
  -1  -6   5 374.355  23.622   7
  -1  -6   5 375.599  23.080   2
  -1  -6   5 395.099  23.115   2
   0   6  -5 605.800  49.198   4
   0   6  -5 731.880  40.571   1
   0   6  -5 647.970  44.458   9
   0  -6   5 686.723  40.468   2
   0  -6   5 642.972  41.260   7
  -1   6  -5 596.765  39.839   9
  -1   6  -5 565.678  43.547   4
   1  -6   5 609.769  37.195   7
  -2   6  -5 603.216  39.172   9
  -2   6  -5 562.164  42.063   4
   2  -6   5 556.075  36.554   7
   4   5  -5 328.531  23.337   9
   4   5  -5 339.162  23.513   3
   4   5  -5 339.514  21.304   1
  -4  -5   5 325.900  21.312   2
   3   5  -5 196.183  14.437   3
   3   5  -5 176.807  12.752   1
   3   5  -5 183.677  14.426   9
  -3  -5   5 210.071  12.992   2
  -3  -5   5 200.280  12.835   7
  -3  -5   5 204.321  12.954   2
   2   5  -5 148.474  11.712   9
   2   5  -5 146.907   9.897   1
  -2  -5   5 151.589  10.084   6
  -2  -5   5 145.144  10.043   2
  -2  -5   5 152.017  10.119   7
  -2  -5   5 149.300  10.100   2
   1   5  -5 516.266  41.325   4
   1   5  -5 539.684  37.159   9
   1   5  -5 588.473  34.071   1
  -1  -5   5 557.402  34.811   6
  -1  -5   5 558.459  33.982   2
  -1  -5   5 567.933  33.994   2
  -1  -5   5 553.917  34.382   7
   0   5  -5 16.9950  2.0798   1
   0   5  -5 13.7018  4.3223   9
   0   5  -5 17.4043  3.1880   4
   0  -5   5 14.7446  3.3579   7
   0  -5   5 16.3012  1.8452   6
   0  -5   5 16.7773  2.1622   2
   0  -5   5 17.2627  2.4700   6
  -1   5  -5 313.088  17.410   1
  -1   5  -5 256.959  20.403   9
  -1   5  -5 265.827  21.361   4
   1  -5   5 287.585  17.451   2
   1  -5   5 282.226  18.703   7
  -2   5  -5 4.39648 5.17402   9
  -2   5  -5 8.76815 2.29604   4
   2  -5   5 9.79183 4.49653   7
   2  -5   5 -6.2515 10.0455   5
   3  -5   5 151.579  26.910   5
   3  -5   5 167.538  13.624   7
   5   4  -5 33.7184  5.1410   3
   5   4  -5 30.0938  4.5008   1
  -5  -4   5 29.4459  4.8555   2
  -5  -4   5 27.3094  4.6867   3
   4   4  -5 490.759  33.361   3
   4   4  -5 502.484  33.178   9
   4   4  -5 482.965  36.351   8
   4   4  -5 491.078  30.733   1
  -4  -4   5 494.986  30.707   2
   3   4  -5 146.005  10.019   1
   3   4  -5 156.817  12.358   8
   3   4  -5 151.771  11.366   3
   3   4  -5 146.458  11.472   9
  -3  -4   5 148.465   9.873   7
  -3  -4   5 149.041  10.306   2
   2   4  -5 1068.12   73.23   8
   2   4  -5 1027.82   62.26   1
   2   4  -5 875.611  66.579   9
  -2  -4   5 1046.44   62.37   7
  -2  -4   5 1043.42   63.77   6
  -2  -4   5 1065.68   62.17   2
   1   4  -5 119.880  10.822   4
   1   4  -5 147.098   8.568   1
   1   4  -5 120.634  10.151   9
   1   4  -5 124.831  10.694   8
  -1  -4   5 129.571   8.672   6
  -1  -4   5 141.513   8.753   7
  -1  -4   5 121.990   8.561   2
   0   4  -5 3953.91  292.28   8
   0   4  -5 4028.43  249.67   1
   0   4  -5 4444.60  301.07   4
   0   4  -5 3886.24  265.49   9
   0  -4   5 3954.08  255.95   6
   0  -4   5 3904.63  248.96   2
   0  -4   5 4657.78  251.09   7
  -1   4  -5 38.4765  4.8233   8
  -1   4  -5 31.2684  5.4272   9
  -1   4  -5 37.8982  4.8812   4
  -1   4  -5 42.0257  3.0380   1
   1  -4   5 36.7071  4.4613   7
   1  -4   5 41.4505  3.2202   2
  -2   4  -5 2099.88  127.35  10
   2  -4   5 1995.65  122.80   7
   2  -4   5 1915.64  219.66   5
  -3   4  -5 96.3722 11.6190   9
   3  -4   5 126.402  21.812   5
   3  -4   5 122.811  10.336   7
  -4   4  -5 1055.31   78.28   4
  -4   4  -5 1157.36   68.12  10
   4  -4   5 980.606 121.637   5
   5   3  -5 488.392  35.051   3
   5   3  -5 527.629  32.543   2
  -5  -3   5 532.241  32.609   1
  -5  -3   5 539.118  35.611   3
   4   3  -5 227.627  16.861   3
   4   3  -5 234.753  18.594   8
   4   3  -5 241.031  15.547   1
   4   3  -5 235.682  16.838   9
   4   3  -5 242.146  15.451   2
  -4  -3   5 244.037  15.725   2
  -4  -3   5 238.692  17.007   3
  -4  -3   5 250.705  15.585   1
   3   3  -5 759.624  46.296   1
   3   3  -5 744.063  49.434   9
   3   3  -5 713.953  54.407   8
   3   3  -5 771.616  50.144   3
  -3  -3   5 767.283  46.234   2
  -3  -3   5 785.712  49.823   3
  -3  -3   5 740.715  46.091   7
   2   3  -5 863.829  55.405   3
   2   3  -5 809.801  54.655   9
   2   3  -5 813.525  51.091   1
   2   3  -5 830.537  60.139   8
  -2  -3   5 843.818  51.001   2
  -2  -3   5 857.130  51.108   7
  -2  -3   5 842.294  52.345   6
   1   3  -5 398.772  29.650   8
   1   3  -5 403.571  30.130   4
   1   3  -5 388.722  30.299   4
   1   3  -5 409.954  24.963   1
  -1  -3   5 415.235  24.942   2
  -1  -3   5 407.580  25.568   6
  -1  -3   5 417.415  25.086   7
   0   3  -5 231.581  17.825   4
   0   3  -5 235.311  18.165   4
   0   3  -5 231.508  16.770   9
   0   3  -5 240.201  14.757   1
   0   3  -5 247.837  17.960   8
   0  -3   5 240.705  14.766   2
   0  -3   5 233.472  15.211   6
   0  -3   5 245.902  15.216   7
  -1   3  -5 992.372  58.740   1
  -1   3  -5 1008.65   61.89  10
  -1   3  -5 957.125  70.722   4
  -1   3  -5 1042.22   69.47   8
  -1   3  -5 863.934  63.649   9
  -1   3  -5 1050.04   70.93   4
  -1   3  -5 1040.13   61.62  10
   1  -3   5 932.377  58.612   2
   1  -3   5 882.510 106.438   5
   1  -3   5 904.246  59.508   7
  -2   3  -5 443.325  29.311   8
  -2   3  -5 383.743  29.254   4
  -2   3  -5 394.984  25.466  10
  -2   3  -5 358.341  28.018   9
  -2   3  -5 423.828  25.526  10
   2  -3   5 396.671  25.775   7
   2  -3   5 407.998  24.281   2
   2  -3   5 369.874  46.453   5
  -3   3  -5 53.2546  8.6121   9
  -3   3  -5 64.9014  6.4982   8
  -3   3  -5 76.6550  5.6127   4
  -3   3  -5 67.5639  4.7154  10
   3  -3   5 66.6994 14.3124   5
   3  -3   5 67.5733  7.6567   7
  -4   3  -5 35.8533  4.8913   8
  -4   3  -5 44.4053  4.5576   4
  -4   3  -5 48.0562  3.5380  10
   4  -3   5 44.2414 14.1433   5
  -5   3  -5 91.0993  6.7196  10
  -5   3  -5 91.1931  8.2424   4
   5  -3   5 142.937  23.884   5
   5   2  -5 56.3289  5.8144   3
   5   2  -5 55.2169  5.8872   2
  -5  -2   5 57.9242  5.7791   1
  -5  -2   5 55.9950  5.8192   1
  -5  -2   5 57.0692  7.6194   3
   4   2  -5 1096.10   63.65   2
   4   2  -5 1068.51   63.87   1
   4   2  -5 1036.69   68.91   3
   4   2  -5 982.474  75.008   8
  -4  -2   5 1069.51   69.45   3
  -4  -2   5 974.940  63.658   2
  -4  -2   5 1078.95   63.87   1
   3   2  -5 434.501  28.907   3
   3   2  -5 441.109  26.623   2
   3   2  -5 434.010  26.713   1
   3   2  -5 445.466  28.494   9
   3   2  -5 394.012  31.486   8
  -3  -2   5 418.838  26.680   2
  -3  -2   5 433.167  26.714   1
  -3  -2   5 445.068  29.203   3
   2   2  -5 2633.85  147.63   2
   2   2  -5 2238.02  172.60   8
   2   2  -5 2339.87  159.67   3
   2   2  -5 2613.42  148.32   1
   2   2  -5 2625.75  156.82   9
  -2  -2   5 2670.73  159.44   3
  -2  -2   5 2278.45  147.66   7
  -2  -2   5 2399.01  147.73   1
  -2  -2   5 2582.17  147.74   2
  -2  -2   5 2284.31  147.64   1
  -2  -2   5 2094.43  150.91   6
   1   2  -5 251.144  18.384   8
   1   2  -5 263.907  15.215   2
   1   2  -5 234.283  18.636   4
   1   2  -5 243.089  18.467   4
   1   2  -5 240.606  16.674   9
   1   2  -5 248.812  16.650   3
   1   2  -5 251.409  15.266   1
  -1  -2   5 242.358  15.226   2
  -1  -2   5 234.708  15.608   6
  -1  -2   5 248.867  15.230   1
  -1  -2   5 235.187  15.270   7
   0   2  -5 2500.61  147.97   1
   0   2  -5 2422.43  172.60   8
   0   2  -5 2616.25  154.97  10
   0   2  -5 2652.17  177.98   4
   0   2  -5 2295.76  177.94   4
   0   2  -5 2174.63  157.09   9
   0  -2   5 2667.22  148.28   7
   0  -2   5 2166.86  151.29   6
   0  -2   5 2392.97  147.62   2
  -1   2  -5 880.952  53.441   1
  -1   2  -5 866.080  56.012  10
  -1   2  -5 954.041  63.112   8
  -1   2  -5 946.357  56.202  10
  -1   2  -5 865.343  64.333   4
   1  -2   5 768.849  96.468   5
   1  -2   5 905.065  54.200   7
   1  -2   5 910.720  53.338   2
   1  -2   5 830.658  54.852   6
  -2   2  -5 1047.59   77.66   8
  -2   2  -5 1241.07   79.49   4
  -2   2  -5 1019.38   65.93   1
  -2   2  -5 1132.93   69.14  10
   2  -2   5 1019.48   65.79   2
   2  -2   5 1066.26   67.14   7
  -3   2  -5 1525.50  110.35   8
  -3   2  -5 1650.67   98.67  10
  -3   2  -5 1518.53   93.83   1
  -3   2  -5 1714.86  113.23   4
   3  -2   5 1537.38   93.63   2
   3  -2   5 1339.63  169.85   5
  -4   2  -5 414.589  27.998   4
  -4   2  -5 360.311  27.614   8
  -4   2  -5 347.849  23.083   1
  -4   2  -5 381.650  24.179  10
   4  -2   5 397.131  45.609   5
   4  -2   5 363.029  23.171   2
  -5   2  -5 532.872  36.457  10
  -5   2  -5 580.357  42.116   4
   5  -2   5 605.917  66.443   5
  -6  -1   5 546.280  33.467   1
  -6  -1   5 514.636  33.277   1
   5   1  -5 185.662  13.711   2
  -5  -1   5 193.157  13.619   1
  -5  -1   5 244.341  16.550   3
  -5  -1   5 211.275  13.801   1
   4   1  -5 1279.47   98.63   8
   4   1  -5 1320.63   90.63   3
   4   1  -5 1426.59   84.13   1
   4   1  -5 1384.21   83.79   2
  -4  -1   5 1432.52   84.13   1
  -4  -1   5 1353.47   83.87   2
  -4  -1   5 1433.36   91.71   3
  -4  -1   5 1408.58   84.07   1
   3   1  -5 1132.05   68.25   2
   3   1  -5 1113.69   73.98   3
   3   1  -5 1206.36   72.74   9
   3   1  -5 971.825  68.433   1
   3   1  -5 1026.26   80.34   8
  -3  -1   5 1178.59   74.71   3
  -3  -1   5 1178.89   68.52   1
  -3  -1   5 1120.45   68.46   1
  -3  -1   5 1189.80   68.41   2
   2   1  -5 691.696  45.583   2
   2   1  -5 777.329  45.803   1
   2   1  -5 707.370  53.842   8
   2   1  -5 748.513  49.545   3
   2   1  -5 849.201  48.751   9
  -2  -1   5 696.511  45.669   2
  -2  -1   5 736.777  45.753   1
  -2  -1   5 797.160  45.584   7
  -2  -1   5 741.817  49.753   3
   1   1  -5 569.546  38.737   9
   1   1  -5 584.346  43.639   4
   1   1  -5 608.768  36.070   2
   1   1  -5 601.372  39.206   3
   1   1  -5 620.274  42.755   8
   1   1  -5 579.557  36.182   1
  -1  -1   5 575.611  38.967   3
  -1  -1   5 593.050  36.151   7
  -1  -1   5 589.094  36.128   2
  -1  -1   5 602.399  36.228   1
   0   1  -5 1471.37  107.51   8
   0   1  -5 1513.70   96.31  10
   0   1  -5 1681.50  110.65   4
   0   1  -5 1451.86   91.83   1
   0   1  -5 1624.85  110.70   4
   0  -1   5 1366.74  163.48   5
   0  -1   5 1588.82   92.02   7
   0  -1   5 1333.29   91.61   1
   0  -1   5 1602.18   92.12   2
   0  -1   5 1492.00   94.03   6
  -1   1  -5 2184.03  128.74   1
  -1   1  -5 2464.26  134.69  10
  -1   1  -5 2181.54  154.16   4
  -1   1  -5 2075.75  149.65   8
   1  -1   5 2084.38  128.48   7
   1  -1   5 1850.38  131.22   6
   1  -1   5 1925.52  128.10   2
  -2   1  -5 107.914   7.145  10
  -2   1  -5 101.757   8.156   8
  -2   1  -5 102.609   6.855  10
  -2   1  -5 103.533   6.596   1
   2  -1   5 96.7676  6.7051   2
   2  -1   5 84.1517 14.3301   5
  -3   1  -5 1363.14   83.93   1
  -3   1  -5 1333.07   98.56   8
  -3   1  -5 1369.61   88.10  10
  -3   1  -5 1574.16  101.15   4
   3  -1   5 1270.50  151.95   5
   3  -1   5 1383.83   83.74   2
  -4   1  -5 8.09455 2.57168   4
  -4   1  -5 4.33374 1.67598  10
  -4   1  -5 7.33258 1.98946   1
  -4   1  -5 3.36355 2.63663   8
   4  -1   5 13.7070  8.5980   5
   4  -1   5 6.88690 2.21677   2
  -5   1  -5 1006.50   62.80  10
  -5   1  -5 911.428  59.953   1
   5  -1   5 1036.18  110.29   5
   5  -1   5 989.527  59.948   2
   5   0  -5 49.1983  5.3127   2
  -5   0   5 73.5811  9.0224   3
  -5   0   5 48.4782  5.2185   1
   4   0  -5 25.7043  3.5608   2
   4   0  -5 26.0054  4.3607   8
  -4   0   5 31.7447  6.8785   3
  -4   0   5 37.5002  3.7435   1
  -4   0   5 16.8543  5.7299  10
   3   0  -5 42.1628  4.7030   8
   3   0  -5 45.6291  3.8738   2
   3   0  -5 39.2144  4.1315   1
   3   0  -5 38.1719  4.0778   3
  -3   0   5 39.8401  3.7980   1
  -3   0   5 38.2223  3.9297   2
  -3   0   5 32.2880  6.2000   3
  -3   0   5 39.7753  5.8937  10
   2   0  -5 86.7943  7.4088   8
   2   0  -5 84.0004  6.0127   2
   2   0  -5 81.8628  6.0658   1
   2   0  -5 89.6561  6.6528   3
   2   0  -5 88.8239  6.2059   9
  -2   0   5 75.7917  8.7611   3
  -2   0   5 87.0579  6.0883   1
  -2   0   5 97.3121  6.3879   2
   1   0  -5 1179.62   68.55   2
   1   0  -5 1057.72   82.82   4
   1   0  -5 1000.35   80.63   8
   1   0  -5 1221.76   68.80   1
   1   0  -5 1175.21   74.39   3
   1   0  -5 1088.43   73.20   9
  -1   0   5 1145.87   70.57   6
  -1   0   5 1088.98   74.66   3
  -1   0   5 1186.05   68.64   2
  -1   0   5 1162.39   68.79   1
   0   0  -5 193.610  11.674   1
   0   0  -5 181.158  11.614   2
   0   0  -5 194.890  12.634   3
   0   0  -5 216.027  14.185   4
   0   0  -5 186.444  12.442  10
   0   0  -5 171.669  13.922   8
   0   0  -5 170.848  14.016   4
   0   0   5 168.008  12.291   3
   0   0   5 191.036  11.760   1
   0   0   5 168.459  12.242   6
   0   0   5 191.789  11.779   2
  -1   0  -5 1636.57   83.91   1
  -1   0  -5 1268.66   87.51  10
  -1   0  -5 1521.43   97.95   8
   1   0   5 1354.72   85.79   6
   1   0   5 1239.38   83.50   1
   1   0   5 1242.91   83.24   2
  -2   0  -5 1783.80  107.37  10
  -2   0  -5 1675.96  119.14   8
  -2   0  -5 1746.13  122.75   4
  -2   0  -5 1550.51  101.89   1
   2   0   5 1631.88  101.44   2
  -3   0  -5 1344.01   84.09   1
  -3   0  -5 1570.70  101.38   4
  -3   0  -5 1294.21   98.59   8
  -3   0  -5 1432.27   88.14  10
   3   0   5 1286.76   83.88   2
  -4   0  -5 320.794  20.111  10
  -4   0  -5 304.798  19.287   1
  -4   0  -5 292.015  22.696   8
   4   0   5 315.121  19.300   2
  -5   0  -5 590.662  37.443  10
  -5   0  -5 566.011  35.893   1
   5   0   5 594.405  35.898   2
   5   0   5 572.563  66.730   5
  -6   0  -5 326.184  20.301   1
  -6   0  -5 299.278  20.880  10
   6   0   5 320.513  20.363   2
   6   0   5 327.141  40.013   5
   5  -1  -5 764.488  46.008   2
  -5   1   5 726.782  46.148   1
   4  -1  -5 746.689  45.109   2
   4  -1  -5 740.261  53.149   8
  -4   1   5 717.073  45.232   1
   3  -1  -5 2038.45  153.36   8
   3  -1  -5 2273.66  130.61   2
  -3   1   5 2137.75  131.02   1
  -3   1   5 2183.34  142.20   3
   2  -1  -5 112.938   7.948   3
   2  -1  -5 108.877   7.568   2
   2  -1  -5 117.996   7.867   1
   2  -1  -5 100.589   8.920   8
  -2   1   5 111.748   7.941   2
  -2   1   5 105.869   7.599   1
  -2   1   5 123.221   8.625  10
  -2   1   5 117.819   9.472   3
   1  -1  -5 5600.95  380.85   8
   1  -1  -5 5197.48  324.06   2
   1  -1  -5 5280.25  351.42   3
  -1   1   5 5020.59  340.56  10
  -1   1   5 6173.80  325.76   1
  -1   1   5 4687.03  350.85   3
  -1   1   5 5489.46  324.90   2
   0  -1  -5 122.189   9.686   8
   0  -1  -5 121.235   9.821   4
   0  -1  -5 126.450   8.792  10
   0  -1  -5 134.886   8.948   3
   0  -1  -5 123.354   8.399   1
   0   1   5 125.562   9.114   3
   0   1   5 104.073   8.347   2
   0   1   5 119.595   8.326   1
   0   1   5 117.062   8.601  10
  -1  -1  -5 4553.07  355.16   4
  -1  -1  -5 5640.49  296.81   1
  -1  -1  -5 5491.70  295.23   2
  -1  -1  -5 4308.68  345.61   8
  -1  -1  -5 4680.90  309.80  10
   1   1   5 5147.38  296.28   1
   1   1   5 4713.66  294.78   2
   1   1   5 4479.22  309.77  10
   1   1   5 4755.76  303.77   6
  -2  -1  -5 207.547  12.775   2
  -2  -1  -5 208.658  13.364  10
  -2  -1  -5 217.250  13.719   3
  -2  -1  -5 199.371  12.850   1
  -2  -1  -5 171.640  14.905   8
  -2  -1  -5 212.314  15.592   4
   2   1   5 206.250  12.948   1
   2   1   5 188.580  12.898   2
  -3  -1  -5 2715.51  170.40   1
  -3  -1  -5 2522.47  198.50   8
  -3  -1  -5 2832.17  178.51  10
   3   1   5 3148.62  170.54   2
  -4  -1  -5 274.542  21.240   8
  -4  -1  -5 302.736  18.920  10
  -4  -1  -5 276.267  18.114   1
   4   1   5 298.048  18.234   2
  -5  -1  -5 302.990  19.863   1
  -5  -1  -5 317.363  20.655  10
   5   1   5 320.247  19.970   2
  -6  -1  -5 52.8107  5.3052  10
  -6  -1  -5 61.7835  5.8767   1
   6   1   5 61.1246  6.2195   2
   5  -2  -5 18.1168  4.4308   2
  -5   2   5 26.1084  4.3585   1
  -5   2   5 17.2644  5.9822  10
   4  -2  -5 4.10991 3.21048   2
  -4   2   5 2.87064 3.93819  10
  -4   2   5 2.63108 2.97152   1
   3  -2  -5 12.4934  2.9002   2
   3  -2  -5 12.3635  3.0675   8
  -3   2   5 14.1077  3.4154  10
  -3   2   5 10.2343  2.7678   1
  -3   2   5 8.44451 3.75979   3
  -3   2   5 7.42887 3.76853   3
   2  -2  -5 201.137  13.513   2
   2  -2  -5 200.931  15.714   8
   2  -2  -5 224.439  13.787   1
  -2   2   5 213.396  14.500  10
  -2   2   5 213.427  13.758   1
  -2   2   5 213.362  13.991   2
  -2   2   5 204.074  14.756   3
   1  -2  -5 140.581  10.896   8
   1  -2  -5 144.358   9.755   3
   1  -2  -5 132.107   9.741   1
  -1   2   5 151.032  10.045  10
  -1   2   5 122.556   9.745   2
  -1   2   5 144.557   9.616   1
  -1   2   5 136.343  10.074   3
   0  -2  -5 385.771  24.880  10
   0  -2  -5 392.725  25.530   3
   0  -2  -5 395.902  23.861   1
   0  -2  -5 391.528  23.749   2
   0  -2  -5 416.207  27.772   8
   0   2   5 381.049  25.404   3
   0   2   5 373.445  24.725  10
   0   2   5 333.548  23.728   2
   0   2   5 347.965  23.830   1
  -1  -2  -5 531.693  41.354   8
  -1  -2  -5 518.114  35.280   2
  -1  -2  -5 547.669  38.241   3
  -1  -2  -5 619.755  35.512   1
  -1  -2  -5 613.082  37.189  10
   1   2   5 606.868  37.740   9
   1   2   5 579.945  38.099   3
   1   2   5 589.616  37.009  10
   1   2   5 582.895  35.604   1
  -2  -2  -5 976.164  58.124   2
  -2  -2  -5 973.664  58.340   1
  -2  -2  -5 956.856  62.980   3
  -2  -2  -5 864.129  61.041  10
  -2  -2  -5 962.637  68.158   8
   2   2   5 956.436  62.133   9
   2   2   5 965.467  58.231   2
   2   2   5 987.230  62.784   3
   2   2   5 959.760  62.764   3
  -3  -2  -5 422.411  26.156   1
  -3  -2  -5 418.612  30.510   8
  -3  -2  -5 423.844  27.321  10
  -3  -2  -5 451.928  28.188   3
   3   2   5 403.730  28.081   9
   3   2   5 404.307  26.107   2
  -4  -2  -5 502.593  34.288  10
  -4  -2  -5 538.334  38.344   8
  -4  -2  -5 536.248  32.827   1
   4   2   5 516.813  35.509   9
   4   2   5 557.971  32.823   2
  -5  -2  -5 535.654  33.415   1
  -5  -2  -5 529.256  34.848  10
   5   2   5 547.522  33.468   2
   5   2   5 539.571  36.520   9
  -6  -2  -5 99.6544  7.9753  10
  -6  -2  -5 104.230   8.274   1
   6   2   5 100.832   8.584   2
   5  -3  -5 1369.11   79.79   2
  -5   3   5 1263.74   79.93   1
  -5   3   5 1265.31   83.97  10
   4  -3  -5 97.6778  8.2364   2
  -4   3   5 91.0341  8.1685  10
  -4   3   5 94.5487  8.1861   1
   3  -3  -5 2088.83  149.39   8
   3  -3  -5 2162.32  127.53   2
  -3   3   5 2051.44  134.09  10
  -3   3   5 2103.46  128.01   1
   2  -3  -5 279.886  17.417   2
   2  -3  -5 257.531  19.879   8
  -2   3   5 260.947  18.249  10
  -2   3   5 281.318  18.548   3
  -2   3   5 272.100  17.629   1
   1  -3  -5 4467.97  329.35   8
   1  -3  -5 4210.51  280.84   1
   1  -3  -5 4333.69  281.21   2
  -1   3   5 4571.14  281.22   1
  -1   3   5 5027.60  304.55   3
  -1   3   5 5147.06  294.40  10
   0  -3  -5 703.410  47.333   1
   0  -3  -5 811.770  47.292   2
   0  -3  -5 838.380  55.321   8
   0  -3  -5 814.939  50.833   3
   0   3   5 778.137  50.054   9
   0   3   5 646.181  47.102   2
   0   3   5 795.881  50.842   3
   0   3   5 749.888  47.562   1
   0   3   5 794.121  49.402  10
  -1  -3  -5 478.145  35.920   8
  -1  -3  -5 490.932  30.886   1
  -1  -3  -5 511.966  33.319   3
   1   3   5 510.150  32.119  10
   1   3   5 507.696  33.044   3
   1   3   5 486.710  31.082   1
   1   3   5 514.788  32.641   9
   1   3   5 484.270  30.852   2
  -2  -3  -5 2152.09  124.41   2
  -2  -3  -5 2128.46  135.34   3
  -2  -3  -5 2016.14  130.76  10
  -2  -3  -5 1986.43  124.76   1
  -2  -3  -5 2025.03  145.80   8
   2   3   5 2054.25  124.91   1
   2   3   5 1932.30  134.68   3
   2   3   5 2149.25  132.67   9
  -3  -3  -5 971.965  60.321   3
  -3  -3  -5 931.497  55.798   1
  -3  -3  -5 969.468  55.641   2
  -3  -3  -5 794.114  58.330  10
  -3  -3  -5 801.128  65.023   8
   3   3   5 969.043  59.907   3
   3   3   5 930.342  59.436   9
   3   3   5 929.747  55.926   1
   3   3   5 906.253  55.685   2
  -4  -3  -5 719.256  43.398   1
  -4  -3  -5 638.498  50.531   8
  -4  -3  -5 683.458  45.422  10
  -4  -3  -5 793.978  47.016   3
   4   3   5 700.009  43.347   2
   4   3   5 692.341  46.461   9
  -5  -3  -5 167.451  11.613   3
  -5  -3  -5 135.226  10.481   1
  -5  -3  -5 145.645  10.840  10
   5   3   5 140.863  12.258   9
   5   3   5 171.482  10.877   2
  -6  -3  -5 437.558  27.332   1
   6   3   5 419.937  27.436   2
   4  -4  -5 23.7644  5.3613   2
  -4   4   5 17.3684  5.2791   1
  -4   4   5 14.2268  4.1142  10
   3  -4  -5 123.562   9.346   2
  -3   4   5 103.602   9.046   1
  -3   4   5 94.9403  8.5618  10
   2  -4  -5 17.5063  4.4441   2
  -2   4   5 23.6697  4.9370   1
  -2   4   5 15.8794  3.3660  10
   1  -4  -5 5.80915 3.44066   2
  -1   4   5 10.7993  2.7373  10
  -1   4   5 -2.3687  3.4076   1
  -1   4   5 4.21647 2.41377   3
   0  -4  -5 19.7442  3.2383   2
   0  -4  -5 11.9408  3.0548   1
   0  -4  -5 27.1464  4.1080   6
   0  -4  -5 15.7684  2.7538   8
   0   4   5 10.2739  2.8453   2
   0   4   5 16.1625  2.4165   9
   0   4   5 12.5663  3.5010   1
   0   4   5 15.3531  2.4493   3
  -1  -4  -5 376.595  24.620   3
  -1  -4  -5 364.017  26.654   8
  -1  -4  -5 360.502  22.988   2
  -1  -4  -5 357.076  23.007   1
   1   4   5 371.657  23.781  10
   1   4   5 393.060  24.255   9
   1   4   5 344.696  24.406   3
   1   4   5 359.178  23.232   1
   1   4   5 355.509  22.903   2
  -2  -4  -5 26.2705  3.6928   2
  -2  -4  -5 39.2473  4.2980   1
  -2  -4  -5 37.2461  4.0505   8
  -2  -4  -5 35.5279  4.0630   3
   2   4   5 29.7768  4.0424   1
   2   4   5 36.0527  3.9581   3
   2   4   5 28.3685  3.7532   2
   2   4   5 39.7742  3.9801   9
  -3  -4  -5 1295.48   85.09   3
  -3  -4  -5 1278.57   91.76   8
  -3  -4  -5 1285.06   78.66   1
  -3  -4  -5 1332.25   78.45   2
   3   4   5 1336.72   78.53   2
   3   4   5 1259.44   78.77   1
   3   4   5 1234.61   84.65   3
   3   4   5 1287.74   83.63   9
  -4  -4  -5 53.9267  5.5601   8
  -4  -4  -5 58.2177  5.4606   1
  -4  -4  -5 67.6465  6.6979   3
   4   4   5 51.6137  5.6347   2
   4   4   5 56.9633  5.9713   9
  -5  -4  -5 1278.86   76.52   1
  -5  -4  -5 1256.55   82.70   3
   5   4   5 1205.81   81.70   9
   5   4   5 1253.52   76.39   2
   4  -5  -5 137.606  11.999   2
   4  -5  -5 84.1472  9.2614   6
  -4   5   5 111.380   9.180  10
   3  -5  -5 554.111  33.212   2
   3  -5  -5 486.996  32.843   6
  -3   5   5 483.859  33.105  10
  -3   5   5 495.167  32.593   1
   2  -5  -5 1337.47   82.43   6
   2  -5  -5 1395.96   80.61   2
  -2   5   5 1232.67   80.55   1
  -2   5   5 1268.68   83.82  10
   1  -5  -5 851.433  50.736   2
   1  -5  -5 876.809  52.108   6
  -1   5   5 786.622  52.644  10
  -1   5   5 758.671  50.874   1
   0  -5  -5 697.404  42.733   7
   0  -5  -5 732.134  42.988   2
   0   5   5 713.604  45.791   3
   0   5   5 602.281  43.038   1
   0   5   5 706.839  44.582  10
  -1  -5  -5 1199.09   78.02   2
   1   5   5 1382.09   82.87   9
   1   5   5 1352.19   84.16   3
   1   5   5 1135.61   81.62  10
   1   5   5 1326.76   78.50   1
  -2  -5  -5 950.612  58.087   1
  -2  -5  -5 967.696  62.709   3
  -2  -5  -5 985.766  58.045   2
   2   5   5 903.984  58.228   1
   2   5   5 951.335  57.895   2
   2   5   5 938.065  61.502   9
   2   5   5 922.631  62.362   3
  -3  -5  -5 810.115  56.832   3
  -3  -5  -5 893.035  52.652   1
  -3  -5  -5 874.768  52.495   2
   3   5   5 840.149  52.749   1
   3   5   5 891.218  55.952   9
   3   5   5 877.875  52.521   2
   3   5   5 795.483  56.358   3
  -4  -5  -5 250.014  16.005   1
  -4  -5  -5 245.146  17.573   3
   4   5   5 233.099  16.531   3
   4   5   5 224.143  17.029   9
   4   5   5 250.992  16.067   2
  -5  -5  -5 511.090  31.543   1
  -5  -5  -5 482.802  34.170   3
   5   5   5 498.255  31.491   2
   3  -6  -5 4.85146 6.68947   2
   3  -6  -5 10.4521  3.5151   6
  -3   6   5 3.89874 3.77178  10
  -3   6   5 4.26590 5.66509   1
   2  -6  -5 418.748  26.309   6
   2  -6  -5 425.966  26.477   2
  -2   6   5 372.485  26.615  10
  -2   6   5 387.378  26.292   1
   1  -6  -5 145.775  11.104   2
   1  -6  -5 125.412  10.596   6
  -1   6   5 127.980  10.745   1
  -1   6   5 127.062   9.874  10
   0  -6  -5 740.811  44.123   7
   0  -6  -5 746.255  44.260   2
   0   6   5 682.679  45.758  10
   0   6   5 665.895  44.273   1
  -1  -6  -5 471.859  29.614   7
  -1  -6  -5 456.737  29.297   2
   1   6   5 462.759  30.320  10
   1   6   5 468.385  31.051   3
   1   6   5 484.481  30.700   9
   1   6   5 431.075  29.433   1
  -2  -6  -5 401.836  24.889   2
   2   6   5 382.886  26.045   3
   2   6   5 370.687  24.817   1
   2   6   5 389.997  25.919   9
  -3  -6  -5 370.152  25.578   3
  -3  -6  -5 402.936  23.748   2
   3   6   5 357.509  23.827   1
   3   6   5 359.728  24.910   9
   3   6   5 353.493  24.870   3
  -4  -6  -5 3.52833 5.11071   3
  -4  -6  -5 3.84420 3.96517   2
   4   6   5 8.08321 3.17093   3
   4   6   5 0.22707 3.74913   9
   2  -7  -5 107.367   8.722   6
   2  -7  -5 130.239  10.882   2
  -2   7   5 104.343   9.367  10
   1  -7  -5 731.820  43.721   2
   1  -7  -5 683.910  44.171   6
  -1   7   5 674.958  45.077  10
  -1   7   5 687.491  43.542   1
   0  -7  -5 215.944  15.224   2
   0   7   5 195.757  15.026   1
   0   7   5 219.285  14.757  10
  -1  -7  -5 1256.82   76.82   2
  -1  -7  -5 1249.17   77.29   7
   1   7   5 1217.61   80.25  10
   1   7   5 1310.17   82.64   3
   1   7   5 1222.35   77.06   1
  -2  -7  -5 401.502  25.893   2
   2   7   5 397.416  27.103   3
   2   7   5 387.607  25.818   1
   2   7   5 407.404  26.847   9
  -3  -7  -5 295.518  19.559   2
   3   7   5 286.912  20.170   3
   3   7   5 304.257  19.887   1
   3   7   5 279.314  20.293   9
  -4  -7  -5 403.596  25.192   2
   4   7   5 407.593  25.591   1
   4   7   5 360.067  26.327   3
  -1  -8  -5 30.6241  6.1381   2
  -1  -8  -5 32.1194  6.7749   7
   1   7  -6 350.497  19.575   1
  -1  -7   6 327.568  19.571   2
  -1  -7   6 295.402  20.282   7
  -1  -7   6 270.717  20.417   6
  -1  -7   6 303.533  19.693   6
   0   7  -6 133.659  12.104   4
   0  -7   6 127.440  10.548   7
   0  -7   6 135.718   8.880   2
   3   6  -6 664.352  39.737   1
  -3  -6   6 622.080  39.693   7
  -3  -6   6 637.867  39.585   2
   2   6  -6 360.621  22.180   1
   2   6  -6 338.550  25.038   9
  -2  -6   6 351.684  22.162   2
  -2  -6   6 357.191  22.418   7
  -2  -6   6 351.954  22.586   6
   1   6  -6 46.0006  7.2467   9
   1   6  -6 49.6807  4.5237   1
  -1  -6   6 39.3137  5.8825   6
  -1  -6   6 48.5339  4.7015   2
  -1  -6   6 56.1295  4.3758   6
  -1  -6   6 54.0123  5.7020   7
   0   6  -6 688.732  53.025   4
   0   6  -6 740.933  43.525   1
   0   6  -6 690.528  47.999   9
   0  -6   6 735.726  43.446   2
   0  -6   6 704.041  44.370   7
  -1   6  -6 85.8075  8.4244   4
  -1   6  -6 96.1745 10.6205   9
  -1   6  -6 87.4674  7.3833   4
   1  -6   6 81.3619  8.1154   7
  -2   6  -6 383.062  27.520   4
  -2   6  -6 363.732  27.818   4
   2  -6   6 368.034  25.042   7
   4   5  -6 4.01686 5.17438   9
   4   5  -6 3.05152 3.20989   1
   4   5  -6 7.92775 4.79692   3
  -4  -5   6 0.14605 3.45192   2
   3   5  -6 143.838  12.064   3
   3   5  -6 147.169  12.349   9
   3   5  -6 149.753  10.269   1
  -3  -5   6 156.640  10.244   7
  -3  -5   6 150.927  10.544   2
   2   5  -6 11.7528  2.6191   1
   2   5  -6 15.2985  4.5322   9
  -2  -5   6 12.2232  2.8430   2
  -2  -5   6 12.2026  2.4210   6
  -2  -5   6 11.8100  2.8002   7
   1   5  -6 408.869  31.907   4
   1   5  -6 416.756  25.962   1
   1   5  -6 416.923  29.007   9
  -1  -5   6 434.885  26.423   7
  -1  -5   6 431.687  25.966   2
  -1  -5   6 414.965  26.547   6
   0   5  -6 49.8772  6.6880   4
   0   5  -6 57.5031  4.1648   1
   0   5  -6 40.2714  6.7515   9
   0   5  -6 48.5984  5.3037   4
   0  -5   6 45.9647  4.7001   6
   0  -5   6 52.6088  4.2036   2
   0  -5   6 54.0958  3.9663   6
   0  -5   6 53.2674  5.7422   7
  -1   5  -6 954.104  76.101   4
  -1   5  -6 994.054  68.689   9
  -1   5  -6 1076.99   75.77   4
   1  -5   6 1046.90   64.04   7
   1  -5   6 1100.55   62.72   2
  -2   5  -6 10.4389  2.0598   4
  -2   5  -6 21.5383  6.3551   9
  -2   5  -6 9.36497 3.32560   4
   2  -5   6 11.2654  5.2368   7
  -3   5  -6 681.931  52.451   9
   3  -5   6 802.885  48.916   7
   3  -5   6 832.227  89.310   5
   5   4  -6 192.496  12.885   1
   5   4  -6 171.110  14.164   3
  -5  -4   6 184.465  13.028   2
   4   4  -6 1377.26   94.06   3
   4   4  -6 1414.68   86.83   1
   4   4  -6 1445.31   92.84   9
  -4  -4   6 1455.29   86.67   2
   3   4  -6 211.582  13.855   1
   3   4  -6 211.977  15.445   9
   3   4  -6 227.478  15.791   3
   3   4  -6 200.982  16.741   8
  -3  -4   6 216.246  13.965   2
   2   4  -6 965.525  56.738   1
   2   4  -6 928.458  66.896   8
   2   4  -6 899.580  60.953   9
  -2  -4   6 967.123  58.106   6
  -2  -4   6 967.941  56.799   7
  -2  -4   6 843.862  56.536   2
   1   4  -6 319.252  23.041   9
   1   4  -6 320.934  25.372   4
   1   4  -6 331.176  24.884   8
   1   4  -6 325.909  20.593   1
  -1  -4   6 356.798  20.942   7
  -1  -4   6 336.858  21.128   6
  -1  -4   6 332.240  20.613   2
   0   4  -6 1627.75  116.90   4
   0   4  -6 1434.52  103.91   9
   0   4  -6 1696.10  114.03   8
   0   4  -6 1591.80   96.71   1
   0   4  -6 1655.47  116.52   4
   0  -4   6 1530.62   99.14   6
   0  -4   6 1609.13   96.46   2
   0  -4   6 1614.24   97.34   7
  -1   4  -6 252.116  14.869   1
  -1   4  -6 234.832  18.034   4
  -1   4  -6 235.772  18.859   4
  -1   4  -6 215.082  18.280   9
   1  -4   6 236.709  16.216   7
   1  -4   6 255.716  14.968   2
  -2   4  -6 515.510  41.426   4
  -2   4  -6 608.784  41.693   4
  -2   4  -6 565.812  36.446  10
   2  -4   6 558.102  36.038   7
   2  -4   6 590.470  65.583   5
  -3   4  -6 186.459  13.321   4
  -3   4  -6 181.283  11.678  10
  -3   4  -6 136.764  15.376   9
   3  -4   6 176.967  13.565   7
   3  -4   6 188.758  28.389   5
  -4   4  -6 473.337  33.001   4
  -4   4  -6 435.036  28.637  10
   4  -4   6 424.499  54.624   5
   5   3  -6 90.2564  8.8532   3
  -5  -3   6 92.2073  8.5850   3
   4   3  -6 229.918  16.375   3
   4   3  -6 215.437  18.041   8
   4   3  -6 227.226  14.749   1
  -4  -3   6 224.573  14.840   2
  -4  -3   6 228.707  15.858   3
   3   3  -6 351.229  27.468   8
   3   3  -6 377.195  25.208   3
   3   3  -6 364.621  22.983   1
   3   3  -6 366.254  24.908   9
  -3  -3   6 378.030  23.103   2
   2   3  -6 508.550  34.653   9
   2   3  -6 501.500  38.088   8
   2   3  -6 524.598  32.107   1
   2   3  -6 524.418  34.971   3
  -2  -3   6 538.593  32.082   2
  -2  -3   6 518.240  32.894   6
  -2  -3   6 533.205  32.035   7
   1   3  -6 1141.39   91.31   4
   1   3  -6 1214.54   89.01   8
   1   3  -6 1251.32   75.59   1
   1   3  -6 1214.56   81.05   9
  -1  -3   6 1333.39   75.84   7
  -1  -3   6 1291.35   75.41   2
  -1  -3   6 1258.98   77.48   6
   0   3  -6 23.8812  2.5681   1
   0   3  -6 16.1301  4.2970   9
   0   3  -6 25.4863  3.8785   8
   0   3  -6 20.4696  3.8645   4
   0   3  -6 23.8285  2.8258   4
   0  -3   6 23.5501  2.5575   6
   0  -3   6 24.9414  3.0258   7
   0  -3   6 24.7362  2.6660   2
  -1   3  -6 722.602  48.703   4
  -1   3  -6 651.490  47.707   8
  -1   3  -6 630.953  48.396   4
  -1   3  -6 647.992  40.170   1
  -1   3  -6 601.559  44.340   9
   1  -3   6 690.465  40.129   2
   1  -3   6 656.379  73.447   5
   1  -3   6 674.992  41.098   7
  -2   3  -6 330.027  24.651   8
  -2   3  -6 343.102  21.595  10
  -2   3  -6 339.903  24.655   4
  -2   3  -6 344.136  20.405   1
  -2   3  -6 296.472  24.196   9
   2  -3   6 325.444  20.467   2
   2  -3   6 343.482  40.265   5
   2  -3   6 336.159  21.953   7
  -3   3  -6 266.694  21.554   9
  -3   3  -6 285.089  18.420  10
  -3   3  -6 267.239  21.291   8
  -3   3  -6 315.213  21.232   4
   3  -3   6 273.786  19.602   7
   3  -3   6 287.217  36.042   5
  -4   3  -6 597.187  40.011  10
  -4   3  -6 655.838  46.094   4
   4  -3   6 628.168  72.396   5
   5   2  -6 632.755  44.948   3
   5   2  -6 695.020  41.802   2
  -5  -2   6 669.470  41.881   1
  -5  -2   6 693.924  45.585   3
  -5  -2   6 688.820  41.932   1
   4   2  -6 745.346  60.253   8
   4   2  -6 819.014  55.292   3
   4   2  -6 762.918  50.923   2
   4   2  -6 891.120  51.281   1
  -4  -2   6 877.117  51.226   1
  -4  -2   6 871.138  51.164   2
  -4  -2   6 850.039  55.490   3
  -4  -2   6 847.365  51.149   1
   3   2  -6 846.777  54.339   9
   3   2  -6 707.126  59.924   8
   3   2  -6 849.463  50.788   2
   3   2  -6 853.059  55.236   3
   3   2  -6 883.340  51.031   1
  -3  -2   6 856.983  50.988   1
  -3  -2   6 851.377  55.075   3
  -3  -2   6 826.081  50.920   1
  -3  -2   6 813.994  50.850   2
   2   2  -6 1233.31   76.74   9
   2   2  -6 1166.33   71.64   2
   2   2  -6 1227.75   71.91   1
   2   2  -6 1232.98   77.92   3
   2   2  -6 1018.19   84.48   8
  -2  -2   6 1024.32   71.79   1
  -2  -2   6 1316.49   77.39   3
  -2  -2   6 1226.06   71.74   2
   1   2  -6 1680.61   98.28   1
   1   2  -6 1430.36  104.91   9
   1   2  -6 1607.09  115.54   8
   1   2  -6 1420.00  118.54   4
   1   2  -6 1697.82  106.46   3
  -1  -2   6 1696.96  100.77   6
  -1  -2   6 1714.11   98.46   7
  -1  -2   6 1704.32   98.03   2
   0   2  -6 1616.05  111.72   9
   0   2  -6 1697.45  104.61   1
   0   2  -6 1792.67  125.75   4
   0   2  -6 1576.23  125.46   4
   0  -2   6 1721.85  106.95   6
   0  -2   6 1848.97  104.44   2
   0  -2   6 1785.85  104.72   7
  -1   2  -6 413.739  29.754   8
  -1   2  -6 409.431  24.864   1
  -1   2  -6 420.555  30.075   4
  -1   2  -6 415.410  26.296  10
  -1   2  -6 400.217  29.949   4
   1  -2   6 412.911  25.763   7
   1  -2   6 367.446  25.658   6
   1  -2   6 398.653  45.662   5
   1  -2   6 414.401  24.826   2
  -2   2  -6 1211.12   73.92   1
  -2   2  -6 1282.73   77.56  10
  -2   2  -6 1223.77   87.05   8
  -2   2  -6 1308.68   88.98   4
   2  -2   6 1255.39   75.13   7
   2  -2   6 1105.59  133.34   5
   2  -2   6 1141.83   73.76   2
  -3   2  -6 757.994  49.567   4
  -3   2  -6 664.041  43.081  10
  -3   2  -6 669.026  48.653   8
  -3   2  -6 651.285  41.050   1
   3  -2   6 665.649  41.043   2
   3  -2   6 634.485  75.681   5
  -4   2  -6 955.031  67.459   4
  -4   2  -6 850.737  65.913   8
  -4   2  -6 932.999  58.606  10
   4  -2   6 873.804  55.798   2
   4  -2   6 995.112 102.922   5
  -5   2  -6 8.78871 2.21483  10
  -5   2  -6 10.4291  3.4066   4
   5  -2   6 20.3166 11.1497   5
   5   1  -6 75.9540  7.1507   2
  -5  -1   6 81.4176  6.7531   1
  -5  -1   6 83.6496  9.7223   3
   4   1  -6 313.114  24.619   8
   4   1  -6 321.735  22.085   3
   4   1  -6 341.024  20.511   2
  -4  -1   6 325.224  20.518   1
  -4  -1   6 323.949  20.570   2
  -4  -1   6 315.892  22.867   3
   3   1  -6 13.9326  3.5963   8
   3   1  -6 15.7072  3.0906   3
   3   1  -6 14.7597  2.6876   1
   3   1  -6 16.4153  2.6357   2
  -3  -1   6 16.2422  3.7389   3
  -3  -1   6 28.3331  3.1802   2
  -3  -1   6 15.8762  2.6030   1
   2   1  -6 -0.1892  1.6145   2
   2   1  -6 2.10021 2.30063   3
   2   1  -6 3.35678 1.69704   1
   2   1  -6 2.46061 2.13773   9
  -2  -1   6 0.84559 1.95581   2
  -2  -1   6 -0.2031  2.5186   3
  -2  -1   6 1.73291 1.82921   1
   1   1  -6 155.460  12.481   8
   1   1  -6 155.659  11.260   3
   1   1  -6 150.834  11.209   9
   1   1  -6 160.878  10.009   1
   1   1  -6 145.100  12.571   4
   1   1  -6 161.367  10.061   2
  -1  -1   6 156.207  10.467   6
  -1  -1   6 155.073  10.114   2
  -1  -1   6 163.387  10.072   1
  -1  -1   6 152.283  10.042   7
   0   1  -6 463.884  32.469   4
   0   1  -6 477.503  26.963   1
   0   1  -6 422.301  32.544   4
   0   1  -6 413.231  31.855   8
   0  -1   6 390.079  47.917   5
   0  -1   6 417.853  27.781   6
   0  -1   6 483.683  27.376   7
   0  -1   6 442.783  26.993   1
   0  -1   6 434.343  26.911   2
  -1   1  -6 148.579   9.984  10
  -1   1  -6 144.760   9.429   1
  -1   1  -6 135.721  11.345   8
  -1   1  -6 165.133  11.258   4
   1  -1   6 139.726   9.397   2
   1  -1   6 133.950  17.626   5
   1  -1   6 152.374  10.307   7
  -2   1  -6 1069.12   65.64   1
  -2   1  -6 1213.71   79.13   4
  -2   1  -6 1034.54   77.14   8
  -2   1  -6 1113.74   68.82  10
   2  -1   6 1060.42   65.52   2
   2  -1   6 985.234 118.250   5
  -3   1  -6 80.5802  5.9888  10
  -3   1  -6 87.2834  7.1785   4
  -3   1  -6 82.4689  5.7439   1
  -3   1  -6 81.4558  7.2454   8
   3  -1   6 82.4521 13.7919   5
   3  -1   6 80.5239  5.9952   2
  -4   1  -6 588.455  40.099   4
  -4   1  -6 515.012  33.124   1
  -4   1  -6 550.209  34.673  10
  -4   1  -6 520.942  39.143   8
   4  -1   6 535.821  61.518   5
   4  -1   6 528.125  33.146   2
  -5   1  -6 22.3409  3.3054   1
  -5   1  -6 24.0381  2.8935  10
   5  -1   6 22.5318  3.7179   2
   5  -1   6 26.3016 10.3812   5
   5   0  -6 452.305  27.701   2
  -5   0   6 424.933  27.713   1
   4   0  -6 915.071  70.193   8
   4   0  -6 970.028  59.477   2
  -4   0   6 928.612  59.642   1
  -4   0   6 1092.43   65.61   3
   3   0  -6 480.532  29.225   1
   3   0  -6 471.576  31.388   3
   3   0  -6 450.573  34.447   8
   3   0  -6 476.703  29.095   2
  -3   0   6 472.646  32.620   3
  -3   0   6 453.467  29.135   2
  -3   0   6 487.611  29.238   1
   2   0  -6 3842.78  272.73   3
   2   0  -6 4294.78  268.16   9
   2   0  -6 4209.79  296.56   8
   2   0  -6 4000.83  252.61   1
  -2   0   6 3977.27  271.92   3
  -2   0   6 4567.92  251.93   2
   1   0  -6 953.894  55.175   2
   1   0  -6 894.878  65.128   8
   1   0  -6 903.514  59.904   3
   1   0  -6 892.565  59.077   9
   1   0  -6 857.913  55.306   1
  -1   0   6 965.618  55.252   2
  -1   0   6 930.146  56.869   6
  -1   0   6 844.623  59.965   3
  -1   0   6 918.865  55.384   1
   0   0  -6 3125.39  223.32   4
   0   0  -6 3143.82  200.98   3
   0   0  -6 2776.94  216.23   8
   0   0  -6 3310.18  223.39   4
   0   0  -6 3409.18  185.16   2
   0   0  -6 2958.87  194.59  10
   0   0   6 2736.04  189.41   6
   0   0   6 2943.95  185.40   2
  -1   0  -6 81.7203  5.7464   1
  -1   0  -6 77.3045  6.8040   8
  -1   0  -6 83.3781  7.0618   4
  -1   0  -6 80.2240  5.9383  10
   1   0   6 65.0234  5.7493   2
   1   0   6 67.3989  6.4444   6
   1   0   6 82.9517  5.9419   1
  -2   0  -6 6018.93  409.26   4
  -2   0  -6 6048.58  356.27  10
  -2   0  -6 5605.50  339.63   1
   2   0   6 4694.22  338.42   2
  -3   0  -6 67.9379  6.3194   4
  -3   0  -6 58.6829  4.8008  10
  -3   0  -6 51.7850  5.6690   8
  -3   0  -6 66.9073  4.7511   1
   3   0   6 56.8639  5.1442   2
  -4   0  -6 1425.62   99.45   8
  -4   0  -6 1431.04   84.77   1
  -4   0  -6 1286.78   88.75  10
   4   0   6 1434.72   84.63   2
  -5   0  -6 151.425  10.964  10
  -5   0  -6 164.704  10.875   1
   5   0   6 152.139  11.020   2
   5   0   6 178.263  22.941   5
   5  -1  -6 153.787  10.866   2
  -5   1   6 151.145  10.870   1
   4  -1  -6 51.4406  6.2747   8
   4  -1  -6 41.9782  4.7620   2
  -4   1   6 45.9874  7.6662   3
  -4   1   6 45.7027  4.8388   1
  -4   1   6 58.8053  7.1299  10
   3  -1  -6 383.234  25.370   3
   3  -1  -6 373.402  28.191   8
   3  -1  -6 402.170  23.884   2
  -3   1   6 360.827  27.066   3
  -3   1   6 385.539  23.996   1
   2  -1  -6 3.88291 1.94127   2
   2  -1  -6 5.90885 2.98968   8
   2  -1  -6 3.56979 2.05869   1
   2  -1  -6 3.84233 2.06882   3
  -2   1   6 4.56471 2.06175   1
  -2   1   6 1.66317 3.58231   3
  -2   1   6 2.83670 2.79655  10
   1  -1  -6 247.389  19.715   8
   1  -1  -6 264.873  18.006   3
   1  -1  -6 261.510  16.560   2
   1  -1  -6 271.703  16.641   1
  -1   1   6 270.210  16.673   2
  -1   1   6 291.951  17.728  10
  -1   1   6 240.189  18.271   3
  -1   1   6 260.357  16.689   1
   0  -1  -6 384.888  22.899   1
   0  -1  -6 362.137  24.605   3
   0  -1  -6 378.355  22.737   2
   0  -1  -6 371.499  24.072  10
   0  -1  -6 367.948  26.836   8
   0  -1  -6 346.781  27.327   4
   0   1   6 391.685  23.943  10
   0   1   6 375.361  22.900   1
   0   1   6 330.419  23.592   6
   0   1   6 331.535  24.701   3
   0   1   6 374.813  22.882   2
  -1  -1  -6 3.75308 1.88488  10
  -1  -1  -6 5.71979 2.11903   1
  -1  -1  -6 4.55671 2.10174   8
  -1  -1  -6 11.0910  2.7326   4
  -1  -1  -6 5.68591 1.73332   2
   1   1   6 2.11522 2.06000   1
   1   1   6 2.23176 2.02768   2
   1   1   6 2.09585 2.23420   6
  -2  -1  -6 207.177  15.593   8
  -2  -1  -6 216.176  13.315   1
  -2  -1  -6 211.387  13.811  10
   2   1   6 198.924  14.100   6
   2   1   6 205.892  13.433   2
  -3  -1  -6 11.8549  2.2306   1
  -3  -1  -6 8.20767 2.48482   8
  -3  -1  -6 11.9600  2.1225  10
   3   1   6 11.2757  2.6363   2
  -4  -1  -6 103.021   8.825   8
  -4  -1  -6 107.586   7.637   1
  -4  -1  -6 109.737   7.784  10
   4   1   6 106.992   7.903   2
  -5  -1  -6 155.561  10.873  10
  -5  -1  -6 159.296  10.774   1
   5   1   6 150.667  10.833   2
  -6  -1  -6 176.039  12.768  10
   6   1   6 193.876  13.081   2
   5  -2  -6 11.1954  4.2170   2
  -5   2   6 16.4823  4.2466   1
  -5   2   6 9.33088 5.94186  10
   4  -2  -6 1381.91  103.72   8
   4  -2  -6 1372.44   88.22   2
  -4   2   6 1600.41   96.37   3
   3  -2  -6 195.375  13.481   2
   3  -2  -6 192.211  15.661   8
  -3   2   6 209.753  13.662   1
  -3   2   6 222.924  15.721   3
   2  -2  -6 4892.74  271.39   1
   2  -2  -6 4870.13  272.26   2
   2  -2  -6 4302.00  293.56   3
  -2   2   6 4287.95  294.14   3
  -2   2   6 4424.79  271.34   1
  -2   2   6 5008.35  286.27  10
  -2   2   6 3988.35  270.55   2
  -2   2   6 4102.28  294.13   3
   1  -2  -6 105.877   7.581   3
   1  -2  -6 99.3277  7.5642   1
   1  -2  -6 97.2168  7.2037   2
   1  -2  -6 102.511   8.608   8
  -1   2   6 104.367   7.615   1
  -1   2   6 103.054   7.691  10
  -1   2   6 92.9013  7.9393   3
  -1   2   6 100.896   7.698   2
   0  -2  -6 3859.10  246.53   8
   0  -2  -6 2957.29  219.32  10
   0  -2  -6 4072.92  211.81   1
   0  -2  -6 3169.26  226.99   3
   0   2   6 3295.67  209.35   1
   0   2   6 3268.89  208.76   2
   0   2   6 3151.81  219.23  10
   0   2   6 3931.91  227.33   3
  -1  -2  -6 1510.38   96.51   3
  -1  -2  -6 1473.61   93.66  10
  -1  -2  -6 1465.17  104.51   8
  -1  -2  -6 1580.81   89.43   1
   1   2   6 1484.60   96.40   3
   1   2   6 1498.01   96.42   3
   1   2   6 1397.66   89.48   1
   1   2   6 1332.64   89.14   2
  -2  -2  -6 1122.20   89.92   8
  -2  -2  -6 1344.18   80.65  10
  -2  -2  -6 1344.54   76.76   2
  -2  -2  -6 1333.52   83.14   3
  -2  -2  -6 1331.61   77.03   1
   2   2   6 1204.20   79.20   6
   2   2   6 1153.03   81.97   9
   2   2   6 1258.41   77.10   1
   2   2   6 1276.27   76.89   2
  -3  -2  -6 1313.74   74.83   1
  -3  -2  -6 1183.47   78.26  10
  -3  -2  -6 1227.72   87.43   8
  -3  -2  -6 1328.70   80.73   3
   3   2   6 1205.76   79.85   9
   3   2   6 1095.82   74.56   2
  -4  -2  -6 225.846  15.889  10
  -4  -2  -6 256.620  17.865   8
  -4  -2  -6 236.775  15.338   1
   4   2   6 221.475  17.032   9
   4   2   6 240.165  15.424   2
  -5  -2  -6 1144.72   75.16  10
  -5  -2  -6 1233.53   71.87   1
   5   2   6 1145.28   71.70   2
  -6  -2  -6 124.337   9.297  10
   6   2   6 118.495   9.734   2
   4  -3  -6 341.974  22.605   2
  -4   3   6 379.722  23.860  10
  -4   3   6 327.875  22.687   1
   3  -3  -6 18.8464  3.6882   2
   3  -3  -6 16.0668  3.6782   8
  -3   3   6 21.2255  3.9311  10
  -3   3   6 19.8958  3.8171   1
   2  -3  -6 417.539  25.773   2
   2  -3  -6 395.581  29.864   8
  -2   3   6 430.624  26.085   1
  -2   3   6 399.105  27.699   3
  -2   3   6 404.140  27.045  10
   1  -3  -6 644.857  45.450   8
   1  -3  -6 637.680  38.942   2
   1  -3  -6 632.705  39.386   1
   1  -3  -6 663.259  41.525   3
  -1   3   6 603.197  39.279   1
  -1   3   6 620.458  41.870   3
  -1   3   6 547.744  39.034   2
  -1   3   6 686.847  40.919  10
   0  -3  -6 63.9951  5.7741   1
   0  -3  -6 59.4338  6.1033   8
   0  -3  -6 58.9149  5.9845   2
   0  -3  -6 65.1826  5.5884   3
   0   3   6 66.5840  5.6412   9
   0   3   6 56.1455  5.3169   3
   0   3   6 57.2013  5.1098  10
   0   3   6 59.6923  5.9746   1
   0   3   6 46.2539  5.5917   2
  -1  -3  -6 210.729  15.517   8
  -1  -3  -6 212.977  14.435   3
  -1  -3  -6 206.659  13.410   2
  -1  -3  -6 183.522  13.906  10
  -1  -3  -6 219.406  13.569   1
   1   3   6 189.402  13.709   1
   1   3   6 193.070  13.626   2
   1   3   6 205.307  14.107   3
   1   3   6 215.711  14.256   9
  -2  -3  -6 4.93947 2.13587  10
  -2  -3  -6 3.88890 2.63653   3
  -2  -3  -6 10.2522  2.5498   2
  -2  -3  -6 6.31583 2.22661   8
  -2  -3  -6 8.92999 2.53036   1
   2   3   6 2.67565 2.73737   1
   2   3   6 1.94581 2.05471   3
   2   3   6 10.6803  2.9009   9
   2   3   6 10.8720  2.9105   2
  -3  -3  -6 326.353  20.673   3
  -3  -3  -6 280.426  22.081   8
  -3  -3  -6 293.777  19.942  10
  -3  -3  -6 309.251  19.205   1
   3   3   6 295.924  19.257   2
   3   3   6 299.472  20.639   9
  -4  -3  -6 467.046  30.685  10
  -4  -3  -6 510.998  31.680   3
  -4  -3  -6 451.884  29.348   1
  -4  -3  -6 457.691  34.174   8
   4   3   6 444.786  31.606   9
   4   3   6 485.478  29.465   2
  -5  -3  -6 61.6644  6.5409   3
  -5  -3  -6 54.0751  5.5396   1
  -5  -3  -6 57.3939  5.6765  10
   5   3   6 52.0547  6.6285   9
   5   3   6 60.6618  6.3810   2
   4  -4  -6 568.143  36.048   2
  -4   4   6 556.656  36.248   1
  -4   4   6 581.390  37.547  10
   3  -4  -6 450.763  27.222   2
  -3   4   6 432.647  27.457   1
  -3   4   6 387.227  28.091  10
   2  -4  -6 506.438  29.611   2
  -2   4   6 450.874  30.525  10
  -2   4   6 435.518  29.704   1
   1  -4  -6 1397.29   87.43   2
  -1   4   6 1557.21   94.16   3
  -1   4   6 1443.78   91.48  10
  -1   4   6 1313.78   87.82   1
   0  -4  -6 727.386  45.475   2
   0  -4  -6 776.259  53.008   8
   0  -4  -6 759.347  48.523   3
   0  -4  -6 754.034  45.657   1
   0   4   6 715.025  47.409  10
   0   4   6 727.118  48.761   3
   0   4   6 796.492  48.058   9
   0   4   6 678.017  45.478   2
   0   4   6 687.956  45.881   1
  -1  -4  -6 2424.14  178.88   8
  -1  -4  -6 2563.31  153.24   1
  -1  -4  -6 2517.31  165.45   3
  -1  -4  -6 2596.73  152.75   2
   1   4   6 2376.81  153.36   1
   1   4   6 2575.46  165.78   3
   1   4   6 2536.06  160.24  10
   1   4   6 2711.65  162.63   9
   1   4   6 2382.13  152.72   2
  -2  -4  -6 417.223  27.500   3
  -2  -4  -6 398.469  29.501   8
  -2  -4  -6 400.044  25.548   1
  -2  -4  -6 415.420  25.469   2
   2   4   6 378.300  25.735   1
   2   4   6 415.892  25.646   2
   2   4   6 404.834  27.098   3
   2   4   6 408.779  27.030   9
  -3  -4  -6 917.826  55.420   1
  -3  -4  -6 851.977  64.433   8
  -3  -4  -6 960.062  55.269   2
  -3  -4  -6 946.733  59.805   3
   3   4   6 896.829  58.974   9
   3   4   6 911.037  55.362   2
   3   4   6 872.080  59.372   3
   3   4   6 853.892  55.533   1
  -4  -4  -6 615.526  44.367   8
  -4  -4  -6 617.660  38.259   1
  -4  -4  -6 645.140  41.265   3
   4   4   6 611.517  38.223   2
   4   4   6 578.653  40.813   9
  -5  -4  -6 609.395  39.488   3
  -5  -4  -6 606.656  36.603   1
   5   4   6 584.816  39.496   9
   5   4   6 537.748  36.520   2
   3  -5  -6 594.903  34.406   2
  -3   5   6 482.711  34.443   1
  -3   5   6 509.421  34.793  10
   2  -5  -6 39.3725  7.1959   2
   2  -5  -6 60.8025  7.3320   6
  -2   5   6 37.7926  6.9479   1
  -2   5   6 45.0947  5.4390  10
   1  -5  -6 1304.38   72.95   2
  -1   5   6 1066.12   75.79  10
  -1   5   6 1186.75   73.28   1
   0  -5  -6 130.522   9.957   2
   0   5   6 123.945   9.218  10
   0   5   6 128.737   9.564   3
   0   5   6 111.788  10.547   1
  -1  -5  -6 1700.08  101.77   2
  -1  -5  -6 1738.08  109.61   3
   1   5   6 1658.73  108.04   9
   1   5   6 1716.22  109.80   3
   1   5   6 1532.66  102.18   1
  -2  -5  -6 54.3722  5.8769   1
  -2  -5  -6 52.3323  6.0766   2
  -2  -5  -6 84.0039  7.0612   3
   2   5   6 63.8485  6.0473   2
   2   5   6 61.6362  5.6602   3
   2   5   6 57.2447  6.5079   9
   2   5   6 43.5120  5.8759   1
  -3  -5  -6 780.842  47.136   1
  -3  -5  -6 721.575  50.715   3
  -3  -5  -6 792.544  47.015   2
   3   5   6 771.233  49.991   9
   3   5   6 800.661  47.153   2
   3   5   6 724.975  47.206   1
   3   5   6 731.477  50.260   3
  -4  -5  -6 238.870  17.778   3
  -4  -5  -6 252.075  16.530   1
   4   5   6 233.789  17.676   9
   4   5   6 260.823  16.733   2
   4   5   6 246.837  16.949   3
  -5  -5  -6 71.8153  8.1596   3
  -5  -5  -6 67.4045  6.9712   1
   5   5   6 68.3898  7.2244   2
   2  -6  -6 217.002  16.350   6
   2  -6  -6 228.162  16.864   2
  -2   6   6 219.693  16.781   1
  -2   6   6 223.855  15.920  10
   1  -6  -6 362.270  22.804   2
  -1   6   6 321.992  22.463  10
  -1   6   6 317.600  22.506   1
   0  -6  -6 1096.21   64.45   2
   0   6   6 945.475  64.576   1
   0   6   6 1020.56   66.87  10
   0   6   6 1098.31   68.87   3
  -1  -6  -6 332.456  21.022   7
  -1  -6  -6 322.069  20.721   2
   1   6   6 318.205  21.431   3
   1   6   6 277.163  20.734   1
  -2  -6  -6 687.992  41.317   2
   2   6   6 613.869  41.387   1
   2   6   6 640.163  43.868   3
   2   6   6 695.893  43.566   9
  -3  -6  -6 545.581  38.418   3
  -3  -6  -6 592.467  35.702   2
   3   6   6 578.883  37.895   9
   3   6   6 555.701  37.892   3
   3   6   6 568.069  36.065   1
  -4  -6  -6 329.556  23.878   3
   4   6   6 339.207  23.092   3
   4   6   6 349.298  22.514   2
   1  -7  -6 501.985  30.215   2
  -1   7   6 428.739  30.337  10
  -1   7   6 445.439  29.940   1
   0  -7  -6 39.5993  6.8842   2
   0   7   6 41.8798  5.1457  10
   0   7   6 35.9525  6.4174   1
  -1  -7  -6 582.588  36.054   2
   1   7   6 584.189  38.067   3
   1   7   6 529.587  36.241   1
  -2  -7  -6 205.733  14.908   2
   2   7   6 206.174  14.420   3
   2   7   6 186.981  14.552   1
   2   7   6 197.147  14.643   9
  -3  -7  -6 6.63647 5.11104   2
   3   7   6 5.63257 5.06856   1
   3   7   6 3.94421 3.62168   3
   2   6  -7 12.5444  2.9038   1
  -2  -6   7 12.8578  2.6653   6
  -2  -6   7 22.7281  3.4181   2
  -2  -6   7 17.7881  3.7234   7
   1   6  -7 4.95338 2.36502   1
  -1  -6   7 1.42179 4.32642   6
  -1  -6   7 1.18277 3.38915   7
  -1  -6   7 4.26178 2.23777   6
  -1  -6   7 6.26832 2.62074   2
   0   6  -7 37.4643  3.6872   1
   0   6  -7 57.4569  6.6250   4
   0  -6   7 36.6543  5.3957   7
   0  -6   7 36.6714  3.9751   2
  -1   6  -7 -1.2680  4.3868   4
  -1   6  -7 1.57694 2.63487   4
   1  -6   7 1.26058 4.40701   7
   4   5  -7 99.9221 10.9174   3
  -4  -5   7 116.155   8.900   2
   3   5  -7 1141.83   76.28   9
   3   5  -7 1170.85   70.84   1
  -3  -5   7 1164.61   70.72   2
   2   5  -7 78.1462  6.0758   1
   2   5  -7 75.7147  8.5974   9
  -2  -5   7 77.5651  6.4464   7
  -2  -5   7 85.2024  6.3976   2
  -2  -5   7 76.7715  6.1669   6
   1   5  -7 1281.37   97.40   9
   1   5  -7 1516.95   90.51   1
  -1  -5   7 1521.45   92.77   6
  -1  -5   7 1552.32   90.29   2
  -1  -5   7 1563.26   91.01   7
   0   5  -7 116.680   7.634   1
   0   5  -7 110.459  11.232   4
   0   5  -7 110.031  11.662   9
   0  -5   7 120.308   7.707   2
   0  -5   7 118.737   7.557   6
   0  -5   7 97.7905  8.1280   6
   0  -5   7 116.910   9.072   7
  -1   5  -7 910.952  71.918   4
  -1   5  -7 1038.08   71.36   4
  -1   5  -7 858.599  64.988   9
   1  -5   7 960.879  60.269   7
   1  -5   7 1074.60   59.02   2
  -2   5  -7 138.239  10.719   4
  -2   5  -7 121.978  14.296   9
  -2   5  -7 134.524  12.196   4
   2  -5   7 154.950  11.887   7
  -3   5  -7 675.493  50.718   4
  -3   5  -7 707.594  50.188   4
   3  -5   7 655.889  43.755   7
   3  -5   7 703.323  79.155   5
   4   4  -7 5.22732 4.94675   3
   4   4  -7 2.12702 3.23094   1
  -4  -4   7 6.74021 3.43607   2
   3   4  -7 364.353  25.060   9
   3   4  -7 367.939  25.156   3
   3   4  -7 326.389  27.178   8
   3   4  -7 357.434  22.631   1
  -3  -4   7 382.279  22.727   2
   2   4  -7 90.5165  9.5655   8
   2   4  -7 98.9546  7.0262   1
   2   4  -7 96.8293  8.9494   9
  -2  -4   7 99.6388  7.2450   6
  -2  -4   7 98.1252  7.0970   7
  -2  -4   7 97.6963  7.2278   2
   1   4  -7 350.207  28.519   8
   1   4  -7 365.657  23.534   1
  -1  -4   7 389.728  23.858   7
  -1  -4   7 389.173  24.183   6
  -1  -4   7 402.796  23.590   2
   0   4  -7 35.5760  6.8797   9
   0   4  -7 56.9922  4.3064   1
   0   4  -7 61.1913  7.0359   8
   0   4  -7 47.3638  6.5245   4
   0  -4   7 58.7805  4.5241   2
   0  -4   7 56.8096  5.9469   7
   0  -4   7 60.7202  4.7402   6
  -1   4  -7 80.4663 10.7145   9
  -1   4  -7 112.431   6.915   1
  -1   4  -7 108.574  10.403   4
  -1   4  -7 98.8360  8.5611   4
   1  -4   7 110.117   7.047   2
   1  -4   7 100.373   8.785   7
  -2   4  -7 280.386  20.543   4
  -2   4  -7 223.012  20.774   9
  -2   4  -7 263.908  20.069   4
   2  -4   7 301.496  34.786   5
   2  -4   7 272.666  18.432   7
  -3   4  -7 52.9254  4.5026   4
  -3   4  -7 39.0350  8.6453   9
  -3   4  -7 38.8821  4.1545  10
  -3   4  -7 46.3847  4.3497   4
   3  -4   7 49.6769 14.1364   5
   3  -4   7 41.4591  6.6156   7
   5   3  -7 534.295  38.106   3
  -5  -3   7 588.732  37.621   3
   4   3  -7 196.864  15.036   3
   4   3  -7 203.456  13.482   1
  -4  -3   7 205.041  13.589   2
   3   3  -7 1044.85   63.19   9
   3   3  -7 978.810  58.966   1
   3   3  -7 883.841  69.538   8
   3   3  -7 1044.03   64.12   3
  -3  -3   7 868.651  58.758   2
   2   3  -7 789.017  54.806   8
   2   3  -7 750.594  46.091   1
   2   3  -7 726.055  49.599   9
   2   3  -7 796.932  50.247   3
  -2  -3   7 705.389  45.978   2
   1   3  -7 1134.45   75.98   9
   1   3  -7 1101.80   70.53   1
   1   3  -7 1140.34   83.37   8
  -1  -3   7 1111.73   70.37   2
  -1  -3   7 1257.33   70.84   7
  -1  -3   7 1213.60   72.40   6
   0   3  -7 754.239  52.308   4
   0   3  -7 719.295  50.901   8
   0   3  -7 717.183  51.589   4
   0   3  -7 616.827  46.843   9
   0   3  -7 726.169  42.821   1
   0  -3   7 692.388  44.010   6
   0  -3   7 694.414  43.320   7
   0  -3   7 683.198  42.702   2
  -1   3  -7 1284.87   76.65   1
  -1   3  -7 1382.38   92.68   4
  -1   3  -7 1256.77   90.36   8
  -1   3  -7 1219.15   92.32   4
  -1   3  -7 1171.56   83.08   9
   1  -3   7 1331.76  138.21   5
   1  -3   7 1113.70   78.57   6
   1  -3   7 1320.09   76.49   2
   1  -3   7 1293.18   77.62   7
  -2   3  -7 647.015  47.944   4
  -2   3  -7 677.067  48.103   4
  -2   3  -7 628.485  44.403   9
  -2   3  -7 665.512  39.841   1
  -2   3  -7 644.486  41.984  10
  -2   3  -7 676.558  47.480   8
   2  -3   7 617.854  39.822   2
   2  -3   7 677.494  73.516   5
   2  -3   7 656.049  41.148   7
  -3   3  -7 682.331  47.967   9
  -3   3  -7 667.169  51.298   8
  -3   3  -7 767.502  52.118   4
  -3   3  -7 677.138  45.382  10
   3  -3   7 757.356  80.328   5
  -4   3  -7 377.509  25.713   9
  -4   3  -7 305.896  22.580  10
  -4   3  -7 363.421  26.183   4
   4  -3   7 380.141  43.212   5
   5   2  -7 611.815  35.941   2
   5   2  -7 539.292  38.691   3
  -5  -2   7 580.329  38.827   3
   4   2  -7 14.7713  3.3063   2
   4   2  -7 17.6745  3.2232   1
   4   2  -7 16.6319  4.2185   3
  -4  -2   7 17.7851  3.5234   2
  -4  -2   7 14.6234  3.7915   3
   3   2  -7 353.013  22.958   9
   3   2  -7 329.994  21.176   1
   3   2  -7 305.984  25.420   8
   3   2  -7 337.482  23.286   3
  -3  -2   7 330.145  21.210   2
  -3  -2   7 362.016  22.786   3
   2   2  -7 65.1915  7.6583   8
   2   2  -7 76.2723  7.1510   3
   2   2  -7 72.4331  5.6231   1
   2   2  -7 73.1253  6.9811   9
  -2  -2   7 93.9654  6.0722   2
   1   2  -7 358.180  22.382   1
   1   2  -7 337.421  26.991   8
   1   2  -7 337.193  24.660   9
  -1  -2   7 386.083  22.577   7
  -1  -2   7 371.911  22.425   2
  -1  -2   7 372.331  23.125   6
   0   2  -7 752.022  60.643   8
   0   2  -7 889.498  62.308   4
   0   2  -7 944.205  51.464   1
   0   2  -7 821.345  55.762   9
   0   2  -7 779.344  61.895   4
   0  -2   7 858.191  51.302   2
   0  -2   7 884.329  51.878   7
   0  -2   7 819.409  52.857   6
  -1   2  -7 523.740  31.557   1
  -1   2  -7 531.777  34.973   9
  -1   2  -7 523.794  38.142   4
  -1   2  -7 490.391  33.358  10
  -1   2  -7 511.502  37.521   8
  -1   2  -7 525.401  37.948   4
   1  -2   7 517.604  31.467   2
   1  -2   7 460.852  32.586   6
   1  -2   7 529.669  32.344   7
   1  -2   7 543.930  57.586   5
  -2   2  -7 535.623  40.716   8
  -2   2  -7 556.815  34.363   1
  -2   2  -7 562.858  36.135  10
  -2   2  -7 589.439  41.361   4
   2  -2   7 533.119  34.382   2
   2  -2   7 577.035  63.082   5
   2  -2   7 585.890  35.617   7
  -3   2  -7 180.302  12.965   4
  -3   2  -7 164.781  10.600   1
  -3   2  -7 148.690  13.056   8
  -3   2  -7 164.038  11.124  10
   3  -2   7 160.836  22.017   5
   3  -2   7 171.990  10.883   2
  -4   2  -7 95.3961  7.7718   4
  -4   2  -7 73.3270  6.1475  10
   4  -2   7 100.442  17.401   5
   4  -2   7 79.4894  6.2326   2
  -5   2  -7 416.089  28.847  10
   5  -2   7 490.769  52.594   5
   5   1  -7 196.976  13.428   2
  -5  -1   7 194.893  13.568   1
  -5  -1   7 199.363  15.304   3
   4   1  -7 335.840  20.521   2
   4   1  -7 316.256  22.195   3
  -4  -1   7 315.761  20.646   2
  -4  -1   7 319.614  20.553   1
  -4  -1   7 327.829  22.679   3
   3   1  -7 1155.55   69.47   1
   3   1  -7 1163.92   75.23   3
   3   1  -7 1047.42   81.79   8
   3   1  -7 1202.69   69.28   2
  -3  -1   7 1172.54   75.21   3
  -3  -1   7 1084.64   69.45   1
   2   1  -7 527.939  34.506   3
   2   1  -7 498.712  31.582   2
   2   1  -7 509.208  33.958   9
   2   1  -7 526.013  31.681   1
   2   1  -7 482.416  37.762   8
  -2  -1   7 466.558  31.665   1
  -2  -1   7 536.134  31.659   2
  -2  -1   7 561.143  34.161   3
   1   1  -7 2266.18  161.64   3
   1   1  -7 2471.96  175.32   8
   1   1  -7 2362.88  149.87   1
   1   1  -7 2532.11  159.34   9
  -1  -1   7 2649.76  149.39   1
  -1  -1   7 2615.60  153.25   6
  -1  -1   7 2347.91  149.49   2
   0   1  -7 679.998  45.667   9
   0   1  -7 602.426  49.700   8
   0   1  -7 696.798  50.957   4
   0   1  -7 687.098  42.116   1
   0  -1   7 749.900  42.599   7
   0  -1   7 703.236  43.445   6
   0  -1   7 711.100  42.089   2
  -1   1  -7 2062.03  162.48   8
  -1   1  -7 2369.94  146.22  10
  -1   1  -7 2452.85  167.46   4
  -1   1  -7 2027.79  138.52   1
   1  -1   7 2421.10  247.78   5
   1  -1   7 2583.65  139.06   2
   1  -1   7 2110.49  142.28   6
  -2   1  -7 324.227  20.942  10
  -2   1  -7 286.598  23.647   8
  -2   1  -7 327.140  19.923   1
  -2   1  -7 358.696  24.082   4
   2  -1   7 315.438  19.995   2
   2  -1   7 307.914  36.762   5
  -3   1  -7 1916.80  127.54  10
  -3   1  -7 1839.44  142.13   8
  -3   1  -7 2234.72  146.01   4
  -3   1  -7 1977.66  121.18   1
   3  -1   7 2038.31  120.93   2
   3  -1   7 1980.70  217.50   5
  -4   1  -7 98.0163  7.1627   1
  -4   1  -7 93.1374  7.2231  10
   4  -1   7 102.733  15.992   5
   4  -1   7 113.181   7.544   2
  -5   1  -7 890.885  59.515  10
  -5   1  -7 962.606  56.896   1
   5  -1   7 906.079  56.850   2
   5  -1   7 966.800 103.735   5
   5   0  -7 179.404  12.874   2
  -5   0   7 221.972  15.700   3
  -5   0   7 167.927  12.680   1
   4   0  -7 408.895  25.401   2
   4   0  -7 398.194  27.063   3
  -4   0   7 419.874  28.450   3
  -4   0   7 391.686  25.415   1
   3   0  -7 15.3898  2.7227   1
   3   0  -7 18.1134  4.3815   8
   3   0  -7 10.7656  3.1367   3
   3   0  -7 15.9935  3.0650   2
  -3   0   7 16.0321  2.8198   1
  -3   0   7 15.6060  4.7277   3
  -3   0   7 21.2189  3.1881   2
   2   0  -7 2376.89  147.31   9
   2   0  -7 1909.86  138.46   1
   2   0  -7 2347.64  138.14   2
   2   0  -7 2420.65  149.99   3
  -2   0   7 2278.92  138.56   1
  -2   0   7 2281.07  150.09   3
  -2   0   7 2374.84  138.20   2
   1   0  -7 65.5516  6.3212   9
   1   0  -7 63.2792  6.3142   3
   1   0  -7 63.5680  5.2791   2
   1   0  -7 70.9180  5.1837   1
  -1   0   7 69.0675  6.0421   3
  -1   0   7 66.1636  5.1550   2
  -1   0   7 72.4356  5.3634   1
   0   0  -7 646.488  49.335   4
   0   0  -7 610.423  44.232   3
   0   0  -7 702.547  40.849   2
   0   0  -7 701.701  40.931   1
   0   0  -7 589.476  43.131  10
   0   0   7 720.062  40.889   2
   0   0   7 707.634  41.058   1
   0   0   7 672.558  42.223   6
  -1   0  -7 78.9931  6.0462  10
  -1   0  -7 75.7486  6.9804   8
  -1   0  -7 81.3510  5.7392   1
   1   0   7 71.3854  6.8906   6
   1   0   7 83.7893 11.1754   5
   1   0   7 79.0438  5.9817   2
  -2   0  -7 812.061  50.307  10
  -2   0  -7 817.216  47.997   1
  -2   0  -7 764.031  56.359   8
   2   0   7 738.029  49.484   6
   2   0   7 791.589  47.981   2
  -3   0  -7 3.44420 2.51355   8
  -3   0  -7 5.33623 2.18869   1
  -3   0  -7 3.86985 1.94322  10
   3   0   7 4.04515 2.46161   2
  -4   0  -7 -0.3822  2.5818   8
  -4   0  -7 -0.5540  2.4076   1
  -4   0  -7 -0.4779  1.9568  10
   4   0   7 -0.9195  6.7805   5
   4   0   7 -0.9504  2.7979   2
  -5   0  -7 22.3575  3.2633  10
  -5   0  -7 24.9403  3.6503   1
   5   0   7 26.0993  4.1073   2
   5   0   7 28.0050 10.2119   5
   5  -1  -7 449.341  27.265   2
  -5   1   7 410.855  27.222   1
   4  -1  -7 16.5786  3.4850   2
  -4   1   7 17.8145  3.3444   1
  -4   1   7 17.1418  6.5628   3
   3  -1  -7 1483.53  107.05   8
   3  -1  -7 1529.77   90.87   2
   3  -1  -7 1538.83   98.25   3
  -3   1   7 1451.65   91.15   1
  -3   1   7 1474.13   99.18   3
   2  -1  -7 122.451   9.702   3
   2  -1  -7 137.609  11.158   8
   2  -1  -7 129.372   8.987   2
   2  -1  -7 134.510   8.830   1
  -2   1   7 137.279   8.947   2
  -2   1   7 110.104  11.317   3
  -2   1   7 125.198   8.881   1
   1  -1  -7 3261.36  226.99   8
   1  -1  -7 2851.55  193.48   1
   1  -1  -7 3620.85  194.29   2
  -1   1   7 2960.44  209.57   3
  -1   1   7 3009.94  194.34   1
  -1   1   7 3483.51  193.11   2
   0  -1  -7 199.627  13.081   2
   0  -1  -7 202.416  14.298   3
   0  -1  -7 186.865  15.574   8
   0  -1  -7 230.236  13.372   1
   0   1   7 210.807  13.322   2
   0   1   7 191.468  14.348   3
   0   1   7 212.018  13.325   1
  -1  -1  -7 2674.30  177.25   1
  -1  -1  -7 3088.11  208.87   8
   1   1   7 3256.42  177.50   1
   1   1   7 2811.53  176.85   2
   1   1   7 2799.02  182.07   6
  -2  -1  -7 709.075  48.685   8
  -2  -1  -7 709.159  43.475  10
  -2  -1  -7 635.006  41.458   1
   2   1   7 658.823  42.989   6
   2   1   7 665.599  41.551   2
  -3  -1  -7 588.312  43.337   8
  -3  -1  -7 547.489  38.607  10
  -3  -1  -7 637.612  37.035   1
   3   1   7 630.843  37.086   2
  -4  -1  -7 1032.75   72.84   8
  -4  -1  -7 1062.47   65.08  10
  -4  -1  -7 945.062  62.112   1
   4   1   7 1026.42   62.11   2
  -5  -1  -7 131.557   9.655  10
  -5  -1  -7 142.118   9.579   1
   5   1   7 127.820   9.769   2
   5  -2  -7 63.8959  7.0381   2
  -5   2   7 108.300  10.966   3
   4  -2  -7 294.892  20.529   2
  -4   2   7 304.558  20.751   1
  -4   2   7 388.352  24.550   3
   3  -2  -7 658.140  38.709   2
   3  -2  -7 593.277  45.486   8
  -3   2   7 635.898  42.482   3
  -3   2   7 614.904  38.803   1
   2  -2  -7 713.935  41.437   1
   2  -2  -7 650.528  41.143   2
   2  -2  -7 635.297  44.273   3
   2  -2  -7 577.882  48.434   8
  -2   2   7 773.930  43.673  10
  -2   2   7 646.242  44.927   3
  -2   2   7 674.865  41.393   1
  -2   2   7 693.645  41.388   2
   1  -2  -7 401.359  26.180   2
   1  -2  -7 481.005  28.459   3
   1  -2  -7 433.036  26.498   1
   1  -2  -7 375.191  31.016   8
  -1   2   7 395.994  28.536   3
  -1   2   7 428.606  26.436   1
  -1   2   7 445.324  27.730  10
  -1   2   7 409.516  26.465   2
   0  -2  -7 599.659  38.827  10
   0  -2  -7 594.726  43.347   8
   0  -2  -7 698.396  39.968   3
   0  -2  -7 541.294  36.784   2
   0  -2  -7 608.767  37.145   1
   0   2   7 591.812  39.869   3
   0   2   7 591.117  37.091   1
   0   2   7 558.248  37.158   2
  -1  -2  -7 770.353  53.486   3
  -1  -2  -7 800.940  52.028  10
  -1  -2  -7 804.148  58.082   8
  -1  -2  -7 856.226  49.536   2
  -1  -2  -7 895.504  49.793   1
   1   2   7 798.189  49.873   1
   1   2   7 780.118  53.380   3
   1   2   7 767.661  49.669   2
  -2  -2  -7 1096.60   68.83  10
  -2  -2  -7 1110.60   70.86   3
  -2  -2  -7 1029.41   65.71   1
  -2  -2  -7 1034.25   76.79   8
   2   2   7 1104.73   65.76   2
  -3  -2  -7 7.16442 2.15395  10
  -3  -2  -7 6.99511 2.49512   1
  -3  -2  -7 6.70046 2.70972   8
   3   2   7 2.70124 2.81866   2
  -4  -2  -7 195.012  13.623  10
  -4  -2  -7 202.714  13.137   1
  -4  -2  -7 195.697  15.269   8
   4   2   7 202.710  13.355   2
  -5  -2  -7 2.01655 2.49642  10
  -5  -2  -7 7.18745 3.20189   1
   5   2   7 2.47261 3.69303   2
   4  -3  -7 3.64164 3.98961   2
  -4   3   7 8.07633 3.82824   1
  -4   3   7 10.1614  4.7989  10
   3  -3  -7 437.238  28.136   2
   3  -3  -7 412.961  32.946   8
  -3   3   7 430.363  28.318   1
  -3   3   7 458.003  31.003   3
  -3   3   7 449.013  30.876   3
  -3   3   7 504.046  29.949  10
   2  -3  -7 283.897  17.813   2
   2  -3  -7 256.694  20.740   8
  -2   3   7 270.931  17.997   1
  -2   3   7 271.839  19.326   3
  -2   3   7 290.845  18.792  10
   1  -3  -7 288.303  18.741   1
   1  -3  -7 294.409  19.205   3
   1  -3  -7 286.616  21.324   8
   1  -3  -7 281.979  18.181   2
  -1   3   7 246.250  18.630   2
  -1   3   7 308.951  18.586   1
  -1   3   7 275.448  19.486   3
  -1   3   7 272.785  18.905  10
   0  -3  -7 2120.42  141.18   8
   0  -3  -7 2096.22  130.31   3
   0  -3  -7 1847.54  120.78   1
   0  -3  -7 2151.70  120.37   2
   0   3   7 1865.71  120.48   2
   0   3   7 1888.52  130.14   3
   0   3   7 1902.28  120.95   1
  -1  -3  -7 208.415  13.166   1
  -1  -3  -7 200.984  13.864   3
  -1  -3  -7 182.537  14.884   8
  -1  -3  -7 206.850  13.213   2
   1   3   7 179.225  13.348   2
   1   3   7 189.623  13.593   3
   1   3   7 208.592  14.049   9
   1   3   7 177.142  13.383   1
  -2  -3  -7 2365.59  150.20  10
  -2  -3  -7 2129.12  142.83   2
  -2  -3  -7 1985.44  167.44   8
  -2  -3  -7 2676.80  143.56   1
  -2  -3  -7 2323.04  154.86   3
   2   3   7 2383.91  143.57   1
   2   3   7 2314.01  143.11   2
   2   3   7 2502.61  152.54   9
   2   3   7 2458.05  154.68   3
   2   3   7 2463.08  154.67   3
  -3  -3  -7 60.4832  6.2121   3
  -3  -3  -7 64.5001  5.5050  10
  -3  -3  -7 55.6482  5.7768   1
  -3  -3  -7 52.8184  5.6801   8
   3   3   7 56.4615  6.3737   2
   3   3   7 66.3915  7.5593   9
  -4  -3  -7 1055.84   71.59   1
  -4  -3  -7 1294.01   77.34   3
  -4  -3  -7 1175.88   83.73   8
  -4  -3  -7 1154.14   75.01  10
   4   3   7 1137.98   71.65   2
   4   3   7 1206.31   76.68   9
  -5  -3  -7 171.951  12.420  10
  -5  -3  -7 180.972  12.058   1
   5   3   7 179.354  14.624   9
   5   3   7 164.225  12.506   2
   4  -4  -7 543.903  36.331   2
  -4   4   7 606.549  38.155  10
   3  -4  -7 308.707  20.000   2
  -3   4   7 298.694  20.242   1
  -3   4   7 301.047  20.830  10
   2  -4  -7 967.576  59.972   2
  -2   4   7 975.742  60.412   1
  -2   4   7 944.085  62.834  10
  -2   4   7 1009.31   64.74   3
   1  -4  -7 36.4431  5.2124   2
  -1   4   7 47.8170  5.3821   3
  -1   4   7 30.1517  4.5194  10
   0  -4  -7 2614.86  146.38   1
   0  -4  -7 2392.01  145.78   2
   0  -4  -7 2413.96  157.53   3
   0   4   7 2005.52  146.36   1
   0   4   7 2440.39  152.95  10
   0   4   7 2538.77  157.66   3
  -1  -4  -7 114.129  10.275   8
  -1  -4  -7 127.321   9.501   2
  -1  -4  -7 122.603   9.987   3
  -1  -4  -7 140.169   9.751   1
   1   4   7 134.914   9.995   9
   1   4   7 127.348   9.448   3
   1   4   7 127.476  10.386   1
   1   4   7 115.914  10.196   2
  -2  -4  -7 1428.97   84.05   2
  -2  -4  -7 1337.78   90.92   3
  -2  -4  -7 1280.21   98.24   8
  -2  -4  -7 1489.09   84.44   1
   2   4   7 1478.79   90.72   3
   2   4   7 1321.65   84.54   1
   2   4   7 1332.94   84.21   2
   2   4   7 1360.30   89.53   9
  -3  -4  -7 15.6624  3.3843   8
  -3  -4  -7 18.3615  3.7288   3
  -3  -4  -7 17.2003  3.6850   1
   3   4   7 19.7473  4.2717   9
   3   4   7 14.6276  4.0825   2
   3   4   7 19.5330  2.9826   3
  -4  -4  -7 1121.82   82.06   8
  -4  -4  -7 1218.42   76.00   3
  -4  -4  -7 1185.59   70.47   1
   4   4   7 1042.39   70.33   2
   4   4   7 1169.38   75.22   9
  -5  -4  -7 0.46908 3.91294   3
  -5  -4  -7 -1.3457  3.7650   1
   5   4   7 4.24098 4.14573   2
   3  -5  -7 6.32369 5.83797   2
  -3   5   7 6.88262 4.21293  10
  -3   5   7 7.71924 6.07620   1
   2  -5  -7 208.705  15.032   2
  -2   5   7 192.541  14.150  10
  -2   5   7 186.022  15.241   1
   1  -5  -7 26.9502  5.6993   2
  -1   5   7 29.6021  4.3160  10
  -1   5   7 24.6619  6.1912   1
  -1   5   7 22.3657  4.3691   3
   0  -5  -7 684.922  41.824   2
   0   5   7 692.800  44.404   3
   0   5   7 614.710  42.229   1
  -1  -5  -7 405.650  27.221   3
  -1  -5  -7 410.793  25.827   2
   1   5   7 406.905  27.121   3
   1   5   7 379.004  26.315   1
   1   5   7 401.743  27.063   9
  -2  -5  -7 304.330  19.165   2
  -2  -5  -7 276.150  20.432   3
  -2  -5  -7 305.616  19.391   1
   2   5   7 281.394  19.557   2
   2   5   7 290.093  20.005   3
   2   5   7 285.443  19.741   1
   2   5   7 296.579  20.368   9
  -3  -5  -7 432.804  27.851   1
  -3  -5  -7 418.786  29.789   3
  -3  -5  -7 472.949  27.831   2
   3   5   7 423.015  29.281   3
   3   5   7 436.776  28.090   2
   3   5   7 439.408  29.729   9
  -4  -5  -7 488.125  29.693   1
  -4  -5  -7 434.394  31.674   3
   4   5   7 473.953  31.880   9
   4   5   7 468.116  29.781   2
   2  -6  -7 854.284  53.111   2
  -2   6   7 841.760  53.449   1
  -2   6   7 825.052  54.564  10
   1  -6  -7 117.323  11.340   2
  -1   6   7 107.532   9.144  10
  -1   6   7 94.3103 10.7290   1
   0  -6  -7 1493.61   87.82   2
   0   6   7 1471.79   94.12   3
   0   6   7 1310.29   88.09   1
  -1  -6  -7 107.407   9.451   2
   1   6   7 90.6022  9.5387   1
   1   6   7 105.167   8.530   3
  -2  -6  -7 542.720  32.409   2
   2   6   7 470.646  32.595   1
   2   6   7 525.608  33.933   9
   2   6   7 485.772  33.892   3
  -3  -6  -7 588.479  34.527   2
  -3  -6  -7 535.742  37.039   3
   3   6   7 525.853  36.443   3
   3   6   7 551.760  36.471   9
   3   6   7 527.240  34.814   1
  -4  -6  -7 91.9694  9.4086   3
   4   6   7 97.2854  9.3282   2
   4   6   7 99.7911  8.0342   3
   1  -7  -7 71.2431  9.6232   2
  -1   7   7 77.1723  7.8967  10
   0  -7  -7 85.0405  9.6019   2
   0   7   7 82.5581  9.6143   1
   0   7   7 89.3288  8.7207   3
  -1  -7  -7 10.9710  5.5499   2
   1   7   7 8.27940 6.20605   1
   1   7   7 9.84881 4.19877   3
  -2  -7  -7 424.390  26.450   2
   2   7   7 388.946  27.035   3
   2   7   7 379.510  26.542   1
  -3  -7  -7 50.7620  6.9169   2
   3   7   7 39.6106  5.0235   3
   1   6  -8 33.4026  3.5876   1
  -1  -6   8 36.0737  3.8639   6
  -1  -6   8 22.1776  5.3244   6
  -1  -6   8 37.7018  3.8859   2
  -1  -6   8 37.4041  4.8866   7
   0   6  -8 986.932  77.054   4
   0   6  -8 1150.95   62.96   1
   0  -6   8 999.157  63.942   7
   0  -6   8 991.879  62.773   2
   3   5  -8 27.0663  3.7811   1
  -3  -5   8 32.8917  4.1009   2
   2   5  -8 328.731  20.536   1
   2   5  -8 313.694  23.586   9
  -2  -5   8 328.731  21.078   6
  -2  -5   8 327.577  20.594   2
   1   5  -8 81.9362 10.2503   9
   1   5  -8 104.770   7.009   1
  -1  -5   8 99.0185  7.8752   7
  -1  -5   8 91.0774  6.9757   2
  -1  -5   8 97.9272  7.2479   6
   0   5  -8 179.050  16.983   4
   0   5  -8 213.131  12.421   1
   0   5  -8 155.186  16.534   9
   0  -5   8 191.195  12.360   2
   0  -5   8 196.923  13.396   7
  -1   5  -8 -2.8803  6.8723   9
  -1   5  -8 -8.0755  5.1493   4
   1  -5   8 1.26199 4.49806   7
  -2   5  -8 132.487  10.455   4
  -2   5  -8 123.401  13.002   4
   2  -5   8 144.006  11.290   7
   4   4  -8 452.860  34.917   3
   4   4  -8 520.966  31.739   1
  -4  -4   8 543.753  31.859   2
   3   4  -8 15.8826  5.1376   3
   3   4  -8 14.2287  3.2017   1
   3   4  -8 31.7328  5.7463   9
  -3  -4   8 19.4611  3.7096   2
   2   4  -8 990.078  74.140   8
   2   4  -8 964.025  67.492   9
   2   4  -8 1063.46   62.51   1
  -2  -4   8 1067.81   62.40   2
   1   4  -8 284.239  24.210   8
   1   4  -8 311.438  19.563   1
   1   4  -8 279.182  22.738   9
  -1  -4   8 333.336  20.100   7
  -1  -4   8 320.124  19.569   2
  -1  -4   8 329.450  20.246   6
   0   4  -8 453.366  35.556   9
   0   4  -8 504.035  39.179   4
   0   4  -8 531.470  37.856   8
   0   4  -8 518.964  31.438   1
   0  -4   8 526.287  32.277   6
   0  -4   8 515.378  32.173   7
   0  -4   8 516.668  31.368   2
  -1   4  -8 463.063  27.440   1
  -1   4  -8 415.430  31.677   9
  -1   4  -8 475.195  34.227   4
  -1   4  -8 421.204  33.112   4
   1  -4   8 441.004  28.565   7
   1  -4   8 458.405  27.381   2
  -2   4  -8 820.167  59.337   4
  -2   4  -8 733.880  54.829   9
  -2   4  -8 757.693  59.717   4
   2  -4   8 909.090  90.972   5
   2  -4   8 832.694  50.846   7
  -3   4  -8 327.960  22.943   4
  -3   4  -8 283.888  22.989   4
  -3   4  -8 287.061  20.247  10
   3  -4   8 352.970  38.831   5
   4   3  -8 390.663  24.756   1
   4   3  -8 374.529  27.295   3
  -4  -3   8 407.218  24.879   2
   3   3  -8 152.388  12.336   3
   3   3  -8 147.770  10.221   1
   3   3  -8 157.383  12.081   9
  -3  -3   8 146.622  10.335   2
   2   3  -8 655.140  45.166   3
   2   3  -8 641.127  49.307   8
   2   3  -8 717.805  41.361   1
   2   3  -8 642.076  44.676   9
  -2  -3   8 699.574  41.261   2
   1   3  -8 254.957  20.549   8
   1   3  -8 255.480  16.506   1
   1   3  -8 241.708  19.308   9
  -1  -3   8 264.570  16.569   2
  -1  -3   8 271.712  16.870   7
  -1  -3   8 279.162  17.233   6
   0   3  -8 186.219  15.020   4
   0   3  -8 168.250  14.126   8
   0   3  -8 179.819  11.206   1
   0   3  -8 168.066  14.181   9
   0  -3   8 169.156  11.752   6
   0  -3   8 172.012  11.263   2
   0  -3   8 176.772  12.040   7
  -1   3  -8 998.964  66.331   9
  -1   3  -8 983.375  73.124   4
  -1   3  -8 1065.09   73.58   4
  -1   3  -8 1033.06   60.74   1
  -1   3  -8 986.037  71.772   8
   1  -3   8 1024.74   61.71   7
   1  -3   8 872.461  62.290   6
   1  -3   8 1029.89   60.58   2
  -2   3  -8 21.6840  5.6580   9
  -2   3  -8 17.6776  2.9679   4
  -2   3  -8 8.63645 2.16117   4
  -2   3  -8 6.80625 2.69806  10
  -2   3  -8 9.36715 2.12768   1
  -2   3  -8 12.8583  3.7254   8
   2  -3   8 8.16424 4.53428   7
   2  -3   8 27.0923  8.8441   5
   2  -3   8 19.0896  2.6470   2
  -3   3  -8 603.949  42.035  10
  -3   3  -8 624.413  44.411   9
  -3   3  -8 675.301  48.222   4
   3  -3   8 729.188  74.638   5
  -4   3  -8 138.349  10.538   4
  -4   3  -8 115.807   8.766  10
   4   2  -8 51.8643  6.3193   3
   4   2  -8 51.3095  5.6221   1
  -4  -2   8 55.4952  5.6413   2
  -4  -2   8 60.4861  5.9610   3
   3   2  -8 275.756  23.725   8
   3   2  -8 312.636  19.430   1
   3   2  -8 317.341  21.590   3
  -3  -2   8 311.351  19.399   2
   2   2  -8 572.528  38.009   9
   2   2  -8 592.842  35.151   1
   2   2  -8 524.000  42.009   8
   2   2  -8 556.538  38.501   3
  -2  -2   8 600.220  35.145   2
   1   2  -8 183.021  11.050   1
   1   2  -8 164.702  13.094   9
   1   2  -8 150.832  13.806   8
  -1  -2   8 176.447  11.692   6
  -1  -2   8 166.375  11.051   2
   0   2  -8 1125.00   79.57   4
   0   2  -8 1048.89   65.68   1
   0   2  -8 1131.58   71.14   9
   0  -2   8 1098.38   66.24   7
   0  -2   8 1044.16   65.53   2
   0  -2   8 1041.87   67.56   6
  -1   2  -8 873.291  60.735   4
  -1   2  -8 780.902  60.406   4
  -1   2  -8 785.525  50.243   1
  -1   2  -8 763.112  59.300   8
  -1   2  -8 869.065  54.784   9
  -1   2  -8 785.278  53.044  10
   1  -2   8 904.211  51.112   7
   1  -2   8 791.172  51.785   6
   1  -2   8 878.480  50.172   2
  -2   2  -8 938.132  67.628   4
  -2   2  -8 917.896  56.215   1
  -2   2  -8 884.890  66.348   8
  -2   2  -8 850.084  59.029  10
   2  -2   8 914.391  56.169   2
   2  -2   8 1040.22  101.87   5
  -3   2  -8 151.294  13.119   8
  -3   2  -8 171.234  10.756   1
  -3   2  -8 171.539  13.024   4
  -3   2  -8 160.566  11.259  10
   3  -2   8 169.933  11.030   2
   3  -2   8 163.184  22.246   5
  -4   2  -8 717.742  49.687   4
  -4   2  -8 570.506  43.034  10
   4  -2   8 743.069  75.866   5
   5   1  -8 319.273  19.929   2
  -5  -1   8 308.165  19.855   1
  -5  -1   8 286.720  21.431   3
   4   1  -8 190.493  14.523   3
   4   1  -8 198.743  13.301   2
  -4  -1   8 194.402  13.161   1
  -4  -1   8 192.978  13.296   2
  -4  -1   8 204.012  14.411   3
   3   1  -8 1297.83   75.47   1
   3   1  -8 1207.10   75.21   2
   3   1  -8 1234.41   81.81   3
   3   1  -8 1186.91   89.02   8
  -3  -1   8 1182.76   75.22   2
  -3  -1   8 1306.16   81.46   3
   2   1  -8 24.4426  4.1201   3
   2   1  -8 19.6641  4.8676   8
   2   1  -8 25.2307  4.0167   9
   2   1  -8 24.5580  2.9362   1
  -2  -1   8 23.5805  2.5870   3
  -2  -1   8 20.4315  2.9485   2
   1   1  -8 2450.61  151.39   3
   1   1  -8 2231.90  139.74   1
   1   1  -8 2502.45  149.30   9
   1   1  -8 2284.66  164.19   8
  -1  -1   8 2062.54  139.33   2
   0   1  -8 22.9460  4.0042   8
   0   1  -8 32.8109  4.7399   9
   0   1  -8 25.2429  2.6644   1
   0  -1   8 32.9698  3.3176   2
   0  -1   8 22.6949  3.0999   6
  -1   1  -8 2425.60  156.22  10
  -1   1  -8 2481.22  149.71   1
  -1   1  -8 2245.52  174.47   8
  -1   1  -8 2614.90  179.25   4
   1  -1   8 2491.04  152.89   6
   1  -1   8 2477.49  149.02   2
  -2   1  -8 81.0756  5.8952   1
  -2   1  -8 78.8837  7.2176   8
  -2   1  -8 73.3791  6.0591  10
   2  -1   8 77.2121  6.3493   2
   2  -1   8 86.2070 12.4000   5
  -3   1  -8 578.707  37.172  10
  -3   1  -8 558.498  35.473   1
  -3   1  -8 553.343  41.921   8
   3  -1   8 602.938  35.553   2
   3  -1   8 593.293  64.551   5
  -4   1  -8 51.0915  4.7547   1
  -4   1  -8 41.8914  4.3532  10
   4  -1   8 50.8747  5.0918   2
   4  -1   8 48.4756 10.0809   5
  -5   1  -8 163.226  12.165  10
  -5   1  -8 188.644  12.025   1
   5  -1   8 172.204  12.292   2
   5  -1   8 196.066  24.836   5
   5   0  -8 80.2446  7.2471   2
  -5   0   8 81.9411  9.3526   3
  -5   0   8 74.7185  7.0032   1
   4   0  -8 337.213  20.823   2
   4   0  -8 314.443  22.194   3
  -4   0   8 331.421  23.131   3
  -4   0   8 314.407  20.763   1
   3   0  -8 15.9665  4.7132   8
   3   0  -8 11.7231  2.9626   2
   3   0  -8 16.2238  3.0295   1
   3   0  -8 13.5051  3.7310   3
  -3   0   8 13.7162  4.1640   3
  -3   0   8 13.4133  2.8572   1
  -3   0   8 17.2280  3.0954   2
   2   0  -8 428.073  36.624   8
   2   0  -8 509.151  30.751   1
   2   0  -8 511.122  30.728   2
   2   0  -8 505.270  33.521   3
  -2   0   8 511.635  33.398   3
  -2   0   8 492.168  30.643   2
  -2   0   8 512.183  30.858   1
   1   0  -8 12.6911  3.8029   8
   1   0  -8 16.4866  2.2384   1
   1   0  -8 13.0641  2.4145   2
   1   0  -8 11.3736  3.4053   9
  -1   0   8 17.7751  2.2265   3
  -1   0   8 14.0005  2.4861   1
  -1   0   8 13.5055  2.4276   2
   0   0  -8 2283.80  124.38   1
   0   0  -8 1995.09  145.39   8
   0   0  -8 1811.71  134.00   3
   0   0   8 1974.86  123.59   2
   0   0   8 2156.05  127.33   6
  -1   0  -8 250.249  16.891  10
  -1   0  -8 239.379  18.935   8
  -1   0  -8 244.789  15.962   1
   1   0   8 269.220  16.090   2
   1   0   8 256.096  17.094   6
  -2   0  -8 777.212  56.173   8
  -2   0  -8 804.857  47.828   1
  -2   0  -8 801.908  50.153  10
   2   0   8 724.578  49.394   6
   2   0   8 775.604  85.763   5
   2   0   8 798.844  47.898   2
  -3   0  -8 272.115  17.385   1
  -3   0  -8 273.455  18.117  10
  -3   0  -8 269.088  20.597   8
   3   0   8 274.023  32.380   5
   3   0   8 281.907  17.591   2
  -4   0  -8 438.243  32.079  10
  -4   0  -8 503.546  30.805   1
   4   0   8 527.035  30.928   2
   4   0   8 522.726  56.592   5
  -5   0  -8 556.985  38.026  10
  -5   0  -8 610.046  36.492   1
   5   0   8 580.865  36.533   2
   5   0   8 609.771  67.049   5
   4  -1  -8 117.461   8.835   2
  -4   1   8 113.358   8.845   1
   3  -1  -8 1033.07   69.50   3
   3  -1  -8 1065.90   76.13   8
   3  -1  -8 1111.70   64.35   2
  -3   1   8 1106.02   70.33   3
  -3   1   8 955.551  64.470   1
   2  -1  -8 361.965  21.775   1
   2  -1  -8 351.116  21.829   2
   2  -1  -8 320.218  26.171   8
   2  -1  -8 346.328  23.722   3
  -2   1   8 355.218  21.831   2
  -2   1   8 341.113  24.344   3
  -2   1   8 345.736  21.874   1
   1  -1  -8 884.157  63.481   3
   1  -1  -8 873.269  68.984   8
   1  -1  -8 994.078  58.566   1
   1  -1  -8 987.818  58.393   2
  -1   1   8 1015.98   58.68   1
  -1   1   8 1014.01   58.50   2
  -1   1   8 934.568  63.469   3
   0  -1  -8 1187.51   78.27   3
   0  -1  -8 1241.16   72.46   1
   0  -1  -8 1103.45   84.92   8
   0  -1  -8 1114.57   72.09   2
   0   1   8 1145.63   77.94   3
   0   1   8 1265.02   72.31   2
   0   1   8 1255.34   72.53   1
  -1  -1  -8 889.235  64.140   8
  -1  -1  -8 877.948  54.774   1
  -1  -1  -8 829.908  57.340  10
  -1  -1  -8 965.854  58.999   3
   1   1   8 911.827  54.768   2
   1   1   8 884.888  56.533   6
  -2  -1  -8 627.411  39.371  10
  -2  -1  -8 603.732  37.606   1
  -2  -1  -8 588.397  44.014   8
   2   1   8 594.180  39.175   6
   2   1   8 633.893  37.828   2
  -3  -1  -8 658.857  50.907   8
  -3  -1  -8 701.924  45.455  10
  -3  -1  -8 741.761  43.509   1
   3   1   8 723.594  43.566   2
  -4  -1  -8 292.978  18.313   1
  -4  -1  -8 273.294  18.973  10
   4   1   8 292.812  18.568   2
  -5  -1  -8 227.625  13.990   1
  -5  -1  -8 201.588  14.245  10
   5   1   8 195.132  14.196   2
   4  -2  -8 100.962   8.404   2
  -4   2   8 112.667  12.211   3
  -4   2   8 99.7188  8.0938   1
   3  -2  -8 108.272   8.415   2
   3  -2  -8 101.837  10.092   8
  -3   2   8 119.290  11.609   3
  -3   2   8 108.125   8.170   1
   2  -2  -8 18.2370  3.2604   2
   2  -2  -8 22.8926  3.3726   1
   2  -2  -8 20.6285  3.5553   3
   2  -2  -8 16.9173  4.6573   8
  -2   2   8 22.8183  3.4572   1
  -2   2   8 22.0112  4.6562   3
  -2   2   8 22.6856  3.5963   2
   1  -2  -8 286.553  20.164   3
   1  -2  -8 289.271  18.549   2
   1  -2  -8 252.890  22.013   8
   1  -2  -8 319.354  18.743   1
  -1   2   8 315.946  18.793   1
  -1   2   8 316.608  18.790   2
  -1   2   8 251.266  20.156   3
   0  -2  -8 172.723  12.939   3
   0  -2  -8 169.306  13.923   8
   0  -2  -8 188.136  11.931   1
   0  -2  -8 181.517  11.903   2
   0   2   8 156.907  12.886   3
   0   2   8 181.222  11.972   1
   0   2   8 178.396  12.131   2
  -1  -2  -8 805.067  52.691  10
  -1  -2  -8 871.473  50.175   2
  -1  -2  -8 904.368  50.493   1
  -1  -2  -8 734.499  58.688   8
  -1  -2  -8 799.411  54.178   3
   1   2   8 798.254  50.482   2
   1   2   8 819.819  53.969   3
   1   2   8 815.124  50.582   1
  -2  -2  -8 39.3918  4.7029   8
  -2  -2  -8 40.4984  4.8191   3
  -2  -2  -8 42.7353  4.3020  10
  -2  -2  -8 48.0833  4.9071   1
   2   2   8 42.3975  5.0717   2
  -3  -2  -8 2190.99  141.28  10
  -3  -2  -8 2428.92  134.97   1
  -3  -2  -8 2197.71  157.78   8
   3   2   8 2060.67  134.63   2
  -4  -2  -8 11.9139  2.9250  10
  -4  -2  -8 11.3579  3.2958   1
   4   2   8 18.0027  3.9918   2
  -5  -2  -8 551.401  36.845  10
  -5  -2  -8 583.078  35.405   1
   5   2   8 567.108  35.557   2
   4  -3  -8 336.808  22.046   2
  -4   3   8 364.300  25.608   3
  -4   3   8 324.210  22.008   1
   3  -3  -8 583.044  36.611   2
  -3   3   8 576.196  36.755   1
  -3   3   8 604.295  40.386   3
   2  -3  -8 430.578  33.870   8
   2  -3  -8 470.506  28.865   2
  -2   3   8 467.162  31.476   3
  -2   3   8 476.634  29.048   1
  -2   3   8 448.395  31.342   3
   1  -3  -8 1312.82  103.11   8
   1  -3  -8 1437.88   94.86   3
   1  -3  -8 1330.19   88.19   1
   1  -3  -8 1467.29   87.75   2
  -1   3   8 1598.71   88.30   1
  -1   3   8 1428.37   95.08   3
  -1   3   8 1461.92   95.07   3
  -1   3   8 1494.29   88.20   2
   0  -3  -8 262.501  18.752   3
   0  -3  -8 302.120  18.187   1
   0  -3  -8 269.147  17.376   2
   0  -3  -8 258.158  20.369   8
   0   3   8 261.232  18.613   3
   0   3   8 269.781  18.662   3
   0   3   8 233.659  17.856   2
   0   3   8 282.865  17.897   1
  -1  -3  -8 1728.75  129.25   8
  -1  -3  -8 1768.30  119.45   3
  -1  -3  -8 2030.62  110.89   1
  -1  -3  -8 1701.63  110.30   2
   1   3   8 1796.47  111.02   1
   1   3   8 1756.83  110.67   2
   1   3   8 1897.10  119.35   3
   1   3   8 1852.08  119.36   3
  -2  -3  -8 267.920  18.442   3
  -2  -3  -8 278.844  17.521   1
  -2  -3  -8 259.103  17.915  10
  -2  -3  -8 249.407  19.861   8
   2   3   8 270.685  18.171   3
   2   3   8 276.296  17.955   2
  -3  -3  -8 1350.73   82.57   1
  -3  -3  -8 1307.71   96.34   8
  -3  -3  -8 1376.97   86.37  10
  -3  -3  -8 1367.25   88.93   3
   3   3   8 1347.05   82.58   2
  -4  -3  -8 156.440  10.345   1
  -4  -3  -8 131.544  10.177  10
  -4  -3  -8 144.594  10.818   3
   4   3   8 130.492  10.753   2
  -5  -3  -8 615.680  37.491   1
   5   3   8 583.765  37.612   2
   3  -4  -8 9.96407 4.58057   2
  -3   4   8 1.32005 5.22791   3
  -3   4   8 4.27334 4.34375   1
  -3   4   8 0.11596 5.42686   3
   2  -4  -8 163.383  12.205   2
  -2   4   8 165.599  13.219   3
  -2   4   8 182.716  12.835   1
   1  -4  -8 570.232  35.675   2
  -1   4   8 588.104  36.146   1
  -1   4   8 546.412  38.120   3
   0  -4  -8 357.703  22.258   2
   0  -4  -8 347.344  23.527   3
   0   4   8 328.849  22.780   1
   0   4   8 327.332  22.884   2
   0   4   8 341.154  23.381   3
  -1  -4  -8 371.844  28.450   8
  -1  -4  -8 363.020  26.378   3
  -1  -4  -8 398.988  24.841   2
  -1  -4  -8 434.358  25.098   1
   1   4   8 384.752  26.093   3
   1   4   8 370.940  25.425   1
   1   4   8 412.176  26.252   9
   1   4   8 351.054  25.118   2
  -2  -4  -8 100.180   8.098   2
  -2  -4  -8 93.1366  8.4669   8
  -2  -4  -8 99.4935  8.1706   1
  -2  -4  -8 90.7755  8.5697   3
   2   4   8 111.461   9.361   9
   2   4   8 107.024   8.112   3
   2   4   8 81.7790  8.5467   2
  -3  -4  -8 375.500  26.461   3
  -3  -4  -8 368.667  28.622   8
  -3  -4  -8 411.358  25.045   1
   3   4   8 418.792  26.784   9
   3   4   8 375.070  25.135   2
  -4  -4  -8 47.5479  5.8146   1
  -4  -4  -8 77.6145  6.6535   3
   4   4   8 51.6370  6.4331   2
   4   4   8 59.0245  7.1202   9
  -5  -4  -8 131.108  10.481   3
   5   4   8 114.320  10.093   2
   3  -5  -8 1090.63   67.61   2
   2  -5  -8 59.9761  7.3744   2
  -2   5   8 52.8022  6.6362   3
  -2   5   8 62.5810  8.2743   1
   1  -5  -8 1459.24   88.65   2
  -1   5   8 1427.49   89.56   1
  -1   5   8 1444.60   95.35   3
   0  -5  -8 212.232  14.677   2
   0   5   8 188.803  13.947   3
   0   5   8 171.318  15.068   1
  -1  -5  -8 1174.24   77.83   3
  -1  -5  -8 1213.04   72.33   2
   1   5   8 1153.20   77.62   3
   1   5   8 1165.63   72.95   1
  -2  -5  -8 280.898  20.965   3
  -2  -5  -8 321.025  19.972   1
  -2  -5  -8 321.655  19.938   2
   2   5   8 285.030  20.469   3
   2   5   8 284.215  20.106   2
   2   5   8 309.914  21.040   9
   2   5   8 284.297  20.385   1
  -3  -5  -8 653.129  45.951   3
  -3  -5  -8 744.350  43.211   1
   3   5   8 660.526  45.523   3
   3   5   8 712.992  45.637   9
   3   5   8 670.203  43.225   2
  -4  -5  -8 545.442  38.094   3
  -4  -5  -8 604.561  35.833   1
   4   5   8 548.637  35.927   2
   1  -6  -8 74.3690  9.0599   2
  -1   6   8 57.4429  6.6797   3
  -1   6   8 53.1651  8.9934   1
   0  -6  -8 35.8862  6.6679   2
   0   6   8 28.7403  4.7700   3
   0   6   8 31.8532  7.1813   1
  -1  -6  -8 17.0420  5.9244   2
   1   6   8 17.7015  6.5319   1
   1   6   8 16.1483  3.9459   3
  -2  -6  -8 24.5096  5.0667   3
  -2  -6  -8 24.3856  5.7343   2
   2   6   8 34.9096  5.1589   9
   2   6   8 15.8086  3.8881   3
   2   6   8 16.5101  6.0925   1
  -3  -6  -8 78.4708  8.3744   3
   3   6   8 70.7856  7.0919   3
   3   6   8 75.8718  7.9045   9
  -1  -7  -8 107.399  10.726   2
   1   7   8 79.3935  9.8142   1
   1   7   8 84.6370  8.3120   3
  -2  -5   9 37.1715  4.3183   2
  -2  -5   9 45.6436  4.8852   6
   1   5  -9 369.746  21.568   1
  -1  -5   9 345.914  22.155   6
  -1  -5   9 317.869  21.483   2
   0   5  -9 115.336   7.588   1
   0  -5   9 103.724   7.630   2
   0  -5   9 112.612   9.337   7
  -1   5  -9 350.629  28.200   4
   1  -5   9 347.610  23.220   7
   3   4  -9 327.257  22.865   9
   3   4  -9 284.331  23.239   3
   3   4  -9 329.270  20.334   1
  -3  -4   9 325.311  20.283   2
   2   4  -9 376.266  23.231   1
   2   4  -9 369.894  26.548   9
  -2  -4   9 366.681  23.219   2
   1   4  -9 406.026  29.349   9
   1   4  -9 412.089  25.611   1
   1   4  -9 421.106  31.388   8
  -1  -4   9 424.287  26.419   6
  -1  -4   9 399.747  25.578   2
   0   4  -9 370.059  22.129   1
   0   4  -9 344.057  25.913   9
   0  -4   9 358.005  22.157   2
   0  -4   9 342.004  22.750   6
   0  -4   9 365.169  23.075   7
  -1   4  -9 276.641  17.289   1
  -1   4  -9 263.576  21.154   9
  -1   4  -9 270.552  22.387   4
   1  -4   9 266.625  18.787   7
   1  -4   9 295.402  17.341   2
  -2   4  -9 788.161  58.920   4
  -2   4  -9 788.475  58.399   4
   2  -4   9 816.616  49.995   7
   4   3  -9 -3.4933  2.9569   1
   4   3  -9 3.40530 5.49467   3
  -4  -3   9 -0.7508  3.3381   2
   3   3  -9 -0.6186  2.5690   1
   3   3  -9 -2.9654  4.8889   3
  -3  -3   9 -0.2528  2.8608   2
   2   3  -9 22.2442  2.9428   1
   2   3  -9 17.9972  5.1468   9
  -2  -3   9 19.7062  3.0648   2
   1   3  -9 79.9262  9.8032   9
   1   3  -9 86.6915  6.4620   1
   1   3  -9 112.719   9.395   8
  -1  -3   9 86.9173  7.1345   6
  -1  -3   9 81.7053  6.5448   2
   0   3  -9 299.443  22.376   9
   0   3  -9 314.520  23.579   8
   0   3  -9 288.227  19.062   1
   0  -3   9 302.626  19.111   2
   0  -3   9 324.065  20.000   7
   0  -3   9 315.346  19.897   6
  -1   3  -9 142.258  12.082   8
  -1   3  -9 154.315  13.040   9
  -1   3  -9 135.291   9.407   1
  -1   3  -9 141.673  12.688   4
   1  -3   9 141.751   9.985   6
   1  -3   9 149.069   9.492   2
   1  -3   9 148.611  11.041   7
  -2   3  -9 174.034  12.841  10
  -2   3  -9 160.588  14.418   4
  -2   3  -9 193.292  11.809   1
  -2   3  -9 181.113  15.004   9
   2  -3   9 201.607  11.999   2
  -3   3  -9 224.119  16.015   4
  -3   3  -9 186.269  14.003  10
  -3   3  -9 197.939  15.914   4
   3  -3   9 236.262  28.016   5
   4   2  -9 430.710  31.871   3
   4   2  -9 496.253  29.178   1
  -4  -2   9 461.444  29.043   2
   3   2  -9 238.566  15.625   1
   3   2  -9 243.295  17.890   3
  -3  -2   9 241.062  15.621   2
   2   2  -9 1175.57   92.23   8
   2   2  -9 1347.19   83.69   9
   2   2  -9 1167.03   77.89   1
   2   2  -9 1356.28   84.80   3
  -2  -2   9 1351.17   77.80   2
   1   2  -9 31.5878  5.7003   9
   1   2  -9 32.9379  3.5742   1
   1   2  -9 31.2755  5.5208   8
  -1  -2   9 26.4201  3.1788   2
   0   2  -9 2772.11  166.99   9
   0   2  -9 2496.01  156.76   1
   0   2  -9 2419.78  183.02   8
   0  -2   9 2613.74  160.02   6
   0  -2   9 2565.01  155.98   2
  -1   2  -9 55.3527  6.6956   8
  -1   2  -9 58.7593  6.4840   4
  -1   2  -9 60.7665  4.8600   1
  -1   2  -9 63.3258  7.3608   9
   1  -2   9 54.1773  5.9247   6
   1  -2   9 64.8513  4.9901   2
  -2   2  -9 1959.14  117.99   1
  -2   2  -9 1688.70  123.78  10
  -2   2  -9 1952.94  138.66   8
  -2   2  -9 1963.64  142.08   4
   2  -2   9 2162.70  117.80   2
  -3   2  -9 38.8056  4.1778   1
  -3   2  -9 31.4201  3.7311  10
   3  -2   9 37.5589  4.1258   2
   3  -2   9 40.3868  9.4954   5
  -4   2  -9 558.628  40.064  10
   4  -2   9 700.522  70.337   5
   4   1  -9 81.3381  8.7826   3
  -4  -1   9 89.5753  7.8357   3
  -4  -1   9 86.5708  7.3823   2
   3   1  -9 1.37091 4.45889   3
   3   1  -9 3.92722 2.70723   1
  -3  -1   9 6.85019 2.67318   3
  -3  -1   9 3.84943 2.68621   2
   2   1  -9 67.7492  8.2735   8
   2   1  -9 56.8172  6.5745   3
   2   1  -9 71.0079  5.5089   1
   1   1  -9 226.636  14.631   1
   1   1  -9 226.765  16.424   3
   1   1  -9 216.900  18.122   8
   1   1  -9 248.517  16.840   9
  -1  -1   9 237.018  14.768   2
   0   1  -9 3.53516 3.81668   9
   0   1  -9 0.00017 1.74044   1
   0   1  -9 4.18880 3.22932   8
   0  -1   9 2.40099 2.03194   2
   0  -1   9 2.78275 2.57434   6
  -1   1  -9 131.757  11.725   8
  -1   1  -9 142.406   9.593   1
  -1   1  -9 138.750  10.494  10
   1  -1   9 157.050  10.746   6
   1  -1   9 152.994   9.710   2
  -2   1  -9 123.020   8.251   1
  -2   1  -9 114.196   8.700  10
  -2   1  -9 125.124  10.380   8
   2  -1   9 102.700   9.163   6
   2  -1   9 131.621   8.610   2
  -3   1  -9 356.777  25.027  10
  -3   1  -9 387.025  23.945   1
   3  -1   9 397.611  43.831   5
   3  -1   9 395.123  24.125   2
  -4   1  -9 83.7302  7.3342  10
  -4   1  -9 109.368   7.536   1
   4  -1   9 113.187  16.295   5
   4  -1   9 97.2710  7.9175   2
   4   0  -9 1215.16   80.87   3
   4   0  -9 1266.54   74.80   2
  -4   0   9 1232.30   74.99   1
  -4   0   9 1186.13   80.95   3
   3   0  -9 100.911   9.130   3
   3   0  -9 99.8478  7.4121   1
   3   0  -9 96.7652  7.5549   2
  -3   0   9 104.454   7.576   1
  -3   0   9 95.8455  8.6571   3
  -3   0   9 98.0192  7.4110   2
   2   0  -9 1577.58   88.56   1
   2   0  -9 1391.92  104.54   8
   2   0  -9 1423.46   96.10   3
  -2   0   9 1400.40   95.52   3
  -2   0   9 1474.55   88.28   2
   1   0  -9 190.764  15.879   8
   1   0  -9 190.694  14.469   3
   1   0  -9 194.269  12.755   1
   1   0  -9 219.010  14.450   9
  -1   0   9 199.968  12.833   2
   0   0  -9 1562.63  103.74   3
   0   0  -9 1474.78  112.57   8
   0   0  -9 1583.97   95.89   1
   0   0   9 1685.64   95.68   2
  -1   0  -9 890.312  72.865   8
  -1   0  -9 1022.11   62.16   1
  -1   0  -9 986.791  65.309  10
   1   0   9 1103.74   62.10   2
   1   0   9 1090.54   64.26   6
  -2   0  -9 444.562  26.572   1
  -2   0  -9 408.875  27.817  10
  -2   0  -9 403.493  31.270   8
   2   0   9 466.481  26.790   2
   2   0   9 406.278  27.859   6
  -3   0  -9 719.138  44.928   1
  -3   0  -9 711.801  47.070  10
   3   0   9 749.303  45.067   2
   3   0   9 745.390  80.808   5
  -4   0  -9 530.158  36.549  10
  -4   0  -9 593.264  35.059   1
   4   0   9 577.561  63.595   5
   4   0   9 561.968  35.177   2
   4  -1  -9 334.631  21.833   2
  -4   1   9 341.724  24.343   3
  -4   1   9 347.213  21.910   1
   3  -1  -9 12.5221  3.8788   3
   3  -1  -9 8.48129 3.16002   2
  -3   1   9 7.77408 4.97197   3
  -3   1   9 12.2890  3.2909   1
   2  -1  -9 76.9778  5.6428   1
   2  -1  -9 66.4813  8.2284   8
   2  -1  -9 68.4943  7.5748   3
   2  -1  -9 62.4680  5.8463   2
  -2   1   9 68.3358  5.7371   2
  -2   1   9 72.4289  5.9453   1
  -2   1   9 63.3296  7.7470   3
   1  -1  -9 52.4440  5.5878   3
   1  -1  -9 55.3903  5.1838   2
   1  -1  -9 44.4609  6.3678   8
   1  -1  -9 51.5648  4.6285   1
  -1   1   9 47.2385  4.8538   1
  -1   1   9 53.5977  5.1595   2
  -1   1   9 49.6561  6.1250   3
   0  -1  -9 9.18213 2.54212   1
   0  -1  -9 6.30369 3.14766   8
   0  -1  -9 3.95097 2.94344   3
   0   1   9 7.78478 2.67444   2
  -1  -1  -9 12.0630  2.8386  10
  -1  -1  -9 12.8037  2.9389   1
  -1  -1  -9 11.0492  2.9266   3
  -1  -1  -9 17.3340  3.2205   8
   1   1   9 13.7200  3.2456   2
  -2  -1  -9 573.760  42.647   8
  -2  -1  -9 628.698  38.142  10
  -2  -1  -9 570.144  36.391   1
   2   1   9 580.565  36.570   2
   2   1   9 585.003  38.114   6
  -3  -1  -9 126.222   8.902  10
  -3  -1  -9 112.202  10.020   8
  -3  -1  -9 117.408   8.669   1
   3   1   9 124.186   9.211   2
  -4  -1  -9 629.496  40.981  10
  -4  -1  -9 625.382  39.231   1
   4   1   9 646.273  39.457   2
  -5  -1  -9 62.9349  5.7775  10
   4  -2  -9 511.725  32.377   2
  -4   2   9 493.634  32.396   1
  -4   2   9 546.831  36.345   3
   3  -2  -9 363.034  23.878   2
  -3   2   9 393.473  24.094   1
  -3   2   9 376.983  27.046   3
   2  -2  -9 382.618  27.334   3
   2  -2  -9 400.593  25.176   2
   2  -2  -9 378.812  30.491   8
  -2   2   9 409.776  25.375   1
  -2   2   9 450.375  25.397   2
  -2   2   9 379.421  27.951   3
   1  -2  -9 1074.15   72.60   3
   1  -2  -9 1246.36   67.25   1
   1  -2  -9 1126.83   66.83   2
   1  -2  -9 959.747  78.754   8
  -1   2   9 1199.47   67.03   2
  -1   2   9 973.567  72.522   3
  -1   2   9 1087.75   67.14   1
   0  -2  -9 1177.37   73.49   2
   0  -2  -9 1263.29   73.89   1
   0  -2  -9 1131.50   79.71   3
   0  -2  -9 1111.94   86.44   8
   0   2   9 1333.14   73.86   2
   0   2   9 1109.80   79.58   3
   0   2   9 1331.64   74.03   1
  -1  -2  -9 314.966  24.140   8
  -1  -2  -9 317.240  22.260   3
  -1  -2  -9 313.453  21.682  10
  -1  -2  -9 360.871  20.950   1
   1   2   9 325.286  21.293   2
  -2  -2  -9 966.245  71.196   8
  -2  -2  -9 1031.92   61.00   1
  -2  -2  -9 1018.95   65.53   3
  -2  -2  -9 962.190  63.707  10
   2   2   9 982.189  61.125   2
  -3  -2  -9 656.876  39.271   1
  -3  -2  -9 611.914  45.831   8
  -3  -2  -9 616.482  40.992  10
   3   2   9 646.630  39.426   2
  -4  -2  -9 731.353  46.584  10
  -4  -2  -9 735.835  44.624   1
   4   2   9 692.946  44.725   2
  -5  -2  -9 166.183  11.913  10
   3  -3  -9 348.154  22.952   2
  -3   3   9 378.080  23.319   1
  -3   3   9 350.232  25.810   3
   2  -3  -9 10.1804  3.4906   2
   2  -3  -9 9.30143 5.19599   8
  -2   3   9 0.61233 4.69259   3
  -2   3   9 8.14018 3.60185   1
   1  -3  -9 1122.77   77.48   3
   1  -3  -9 1065.92   84.35   8
   1  -3  -9 1138.08   71.59   2
  -1   3   9 1064.82   77.55   3
  -1   3   9 1306.65   72.13   1
  -1   3   9 1346.57   72.14   2
   0  -3  -9 216.202  17.716   8
   0  -3  -9 218.587  14.966   2
   0  -3  -9 213.391  16.301   3
   0  -3  -9 251.095  15.503   1
   0   3   9 193.651  16.248   3
   0   3   9 259.580  15.703   1
   0   3   9 240.916  15.812   2
  -1  -3  -9 614.708  47.556   8
  -1  -3  -9 692.484  43.958   3
  -1  -3  -9 693.326  41.074   1
   1   3   9 630.398  43.743   3
   1   3   9 659.685  41.401   2
  -2  -3  -9 350.607  23.875   3
  -2  -3  -9 367.636  22.698   1
  -2  -3  -9 339.217  25.970   8
   2   3   9 342.995  22.940   2
  -3  -3  -9 121.563  10.747   8
  -3  -3  -9 139.495  10.154   3
  -3  -3  -9 131.753   9.739   1
   3   3   9 136.702  10.366   2
  -4  -3  -9 94.1429  8.2010   1
  -4  -3  -9 116.276   8.955   3
   4   3   9 103.646   9.306   2
   3  -4  -9 27.0326  5.1909   2
  -3   4   9 29.2924  5.5579   1
  -3   4   9 29.4073  7.1746   3
   2  -4  -9 1266.80   77.96   2
  -2   4   9 1361.41   78.46   1
  -2   4   9 1258.74   84.51   3
  -2   4   9 1207.18   84.44   3
   1  -4  -9 198.950  14.910   2
  -1   4   9 270.108  16.083   1
  -1   4   9 208.039  16.413   3
  -1   4   9 210.044  16.182   3
   0  -4  -9 1016.82   61.31   2
   0  -4  -9 960.499  66.145   3
   0   4   9 953.028  66.083   3
   0   4   9 932.354  62.010   2
   0   4   9 1099.50   62.15   1
   0   4   9 1022.65   66.14   3
  -1  -4  -9 164.173  13.038   3
  -1  -4  -9 186.086  12.769   1
  -1  -4  -9 191.751  12.765   2
   1   4   9 167.147  13.384   2
   1   4   9 168.723  13.269   1
   1   4   9 167.084  12.784   3
   1   4   9 162.252  12.679   3
  -2  -4  -9 1052.78   72.11   3
  -2  -4  -9 1179.81   67.37   1
  -2  -4  -9 1067.77   78.13   8
   2   4   9 1048.09   67.30   2
   2   4   9 1105.14   71.92   3
  -3  -4  -9 501.044  31.536   1
  -3  -4  -9 491.367  33.410   3
   3   4   9 495.958  31.926   2
  -4  -4  -9 305.984  20.307   1
  -4  -4  -9 321.652  21.349   3
   4   4   9 289.231  20.514   2
   2  -5  -9 59.2831  7.1831   2
  -2   5   9 45.7887  6.8258   3
  -2   5   9 60.4930  7.7891   1
   1  -5  -9 415.355  27.111   2
  -1   5   9 405.121  28.670   3
  -1   5   9 429.657  27.923   1
   0  -5  -9 100.501   9.773   2
   0   5   9 97.0062 11.0608   1
   0   5   9 95.9406  8.9480   3
  -1  -5  -9 81.5375  8.4925   3
  -1  -5  -9 93.2950  9.1099   2
   1   5   9 76.4681  8.8006   1
   1   5   9 80.1097  7.7365   3
  -2  -5  -9 120.519  10.484   1
  -2  -5  -9 144.807  10.639   3
  -2  -5  -9 131.967  10.388   2
   2   5   9 94.3004 11.5383   2
   2   5   9 145.434  11.666   9
   2   5   9 121.653  10.044   3
  -3  -5  -9 7.29578 4.22212   3
  -3  -5  -9 12.4587  4.8482   1
   3   5   9 13.5344  5.0550   9
   3   5   9 5.21330 5.35827   2
   1  -6  -9 254.830  18.448   2
  -1   6   9 249.236  18.437   3
   0  -6  -9 112.554  11.463   2
   0   6   9 96.1908  9.3127   3
   0   6   9 109.466  11.668   1
  -1  -6  -9 896.893  52.539   2
   1   6   9 806.839  55.571   3
   1   6   9 804.350  52.978   1
  -2  -6  -9 100.708   9.711   3
  -2  -6  -9 118.535  10.438   2
   2   6   9 97.3517  8.9775   3
  -2  -4  10 33.2628  3.9983   2
   1   4 -10 10.5742  2.6481   1
  -1  -4  10 8.86497 3.00662   6
  -1  -4  10 11.6078  2.8776   2
   0   4 -10 28.1765  3.0500   1
   0  -4  10 26.8015  3.3591   6
   0  -4  10 27.8155  3.2584   2
  -1   4 -10 81.3139 10.0350   4
  -1   4 -10 80.7847  5.9554   1
   1  -4  10 87.3366  7.8296   7
   1  -4  10 77.4569  6.1060   2
   3   3 -10 460.992  32.433   3
   3   3 -10 481.223  29.048   1
  -3  -3  10 449.275  28.931   2
   2   3 -10 77.0949  6.4624   1
   2   3 -10 89.4361  8.9691   9
  -2  -3  10 82.7961  6.6065   2
   1   3 -10 1199.05   73.45   9
   1   3 -10 1129.40   67.59   1
  -1  -3  10 1121.90   69.46   6
  -1  -3  10 995.635  67.364   2
   0   3 -10 139.260   9.681   1
   0   3 -10 168.433  13.112   9
   0  -3  10 145.125  10.414   6
   0  -3  10 146.070   9.728   2
  -1   3 -10 1384.26   92.49   9
  -1   3 -10 1397.62   85.57   1
   1  -3  10 1536.32   86.58   7
   1  -3  10 1365.27   87.77   6
   1  -3  10 1362.88   85.33   2
  -2   3 -10 22.7070  4.2409   4
  -2   3 -10 28.5555  3.1832   1
   2  -3  10 28.6770  3.5512   2
   3   2 -10 61.9246  7.9375   3
   3   2 -10 71.5321  6.0458   1
  -3  -2  10 63.6609  6.0553   2
   2   2 -10 145.557  12.708   3
   2   2 -10 164.301  10.568   1
  -2  -2  10 156.428  10.572   2
   1   2 -10 71.5916  5.4514   1
   1   2 -10 83.0756  8.7397   9
  -1  -2  10 68.5069  5.7676   2
   0   2 -10 27.6590  3.0213   1
   0   2 -10 39.2328  6.2768   9
   0  -2  10 26.8172  3.1776   2
   0  -2  10 30.9877  3.8158   6
  -1   2 -10 17.3614  5.0587   9
  -1   2 -10 13.8478  2.6578   1
   1  -2  10 16.8139  3.4474   6
   1  -2  10 15.5295  2.7520   2
  -2   2 -10 2.29605 2.89180   4
  -2   2 -10 4.14686 2.30744   1
  -2   2 -10 8.57488 4.51685   9
  -2   2 -10 1.54966 2.95447  10
   2  -2  10 10.4339  3.0019   2
  -3   2 -10 36.9821  3.8422   1
  -3   2 -10 30.4919  3.8430  10
   3  -2  10 36.5578  4.3761   2
   3   1 -10 841.265  58.862   3
   3   1 -10 899.822  53.940   1
  -3  -1  10 891.007  53.799   2
   2   1 -10 34.5155  5.4720   3
   2   1 -10 46.9334  4.1033   1
  -2  -1  10 31.5726  3.7860   2
   1   1 -10 2136.64  129.23   9
   1   1 -10 1965.73  120.75   1
   1   1 -10 1792.23  142.04   8
   1   1 -10 2137.33  131.00   3
  -1  -1  10 1917.71  120.44   2
   0   1 -10 92.2017  9.4828   8
   0   1 -10 124.027   9.503   9
   0   1 -10 96.0381  7.3189   1
   0  -1  10 104.263   8.128   6
   0  -1  10 109.448   7.514   2
  -1   1 -10 667.728  47.712   8
  -1   1 -10 613.736  40.266   1
  -1   1 -10 609.044  42.618  10
   1  -1  10 705.907  40.288   2
   1  -1  10 686.554  41.782   6
  -2   1 -10 663.432  40.780  10
  -2   1 -10 630.854  38.725   1
   2  -1  10 592.800  40.041   6
  -3   1 -10 488.652  29.349   1
  -3   1 -10 441.215  30.700  10
   3  -1  10 485.485  29.547   2
  -4   1 -10 529.512  30.489   1
  -4   1 -10 444.951  31.768  10
   4  -1  10 494.456  30.646   2
   3   0 -10 404.556  29.515   3
   3   0 -10 444.527  26.792   1
  -3   0  10 424.556  26.698   2
  -3   0  10 432.550  28.720   3
   2   0 -10 153.710  12.054   3
   2   0 -10 152.222   9.974   1
  -2   0  10 140.109  10.011   2
   1   0 -10 195.265  13.420   1
   1   0 -10 213.568  15.321   3
   1   0 -10 200.206  16.787   8
  -1   0  10 222.437  13.606   2
   0   0 -10 403.924  27.335   3
   0   0 -10 410.073  25.100   1
   0   0 -10 381.472  29.882   8
   0   0  10 412.467  25.096   2
  -1   0 -10 44.3923  4.5054   1
  -1   0 -10 40.7139  4.8698  10
  -1   0 -10 51.1947  5.6677   8
   1   0  10 45.3440  4.9493   2
   1   0  10 49.3373  5.3290   6
  -2   0 -10 103.349   7.990   1
  -2   0 -10 109.734   8.347  10
   2   0  10 129.092   8.654   2
   2   0  10 108.535   9.827   6
  -3   0 -10 59.9949  5.6964  10
  -3   0 -10 64.1530  5.9069   1
   3   0  10 60.5484  6.3547   2
  -4   0 -10 195.821  14.154  10
  -4   0 -10 210.611  13.699   1
   4   0  10 212.954  14.243   2
   3  -1 -10 383.828  23.295   2
   3  -1 -10 340.036  25.293   3
  -3   1  10 382.129  23.287   1
  -3   1  10 353.663  25.189   3
   2  -1 -10 680.632  43.408   1
   2  -1 -10 671.965  47.412   3
   2  -1 -10 707.033  43.384   2
  -2   1  10 702.037  46.958   3
  -2   1  10 765.943  43.504   2
   1  -1 -10 251.752  19.727   8
   1  -1 -10 238.605  16.084   1
   1  -1 -10 243.476  17.989   3
  -1   1  10 278.122  16.287   2
  -1   1  10 241.298  17.032   3
   0  -1 -10 651.656  42.431   1
   0  -1 -10 692.967  45.959   3
   0  -1 -10 661.260  50.022   8
   0   1  10 749.095  42.445   2
  -1  -1 -10 376.789  24.297   1
  -1  -1 -10 366.441  26.054   3
  -1  -1 -10 386.008  25.554  10
   1   1  10 415.269  24.445   2
  -2  -1 -10 886.494  55.593  10
  -2  -1 -10 798.152  52.995   1
   2   1  10 907.112  53.273   2
  -3  -1 -10 328.374  21.343   1
  -3  -1 -10 335.817  22.148  10
   3   1  10 337.395  21.670   2
  -4  -1 -10 330.007  20.277   1
  -4  -1 -10 304.032  21.004  10
   4   1  10 308.366  20.682   2
   3  -2 -10 40.2514  4.8736   2
  -3   2  10 51.6878  6.9902   3
  -3   2  10 43.5703  4.9967   1
   2  -2 -10 743.724  52.769   3
   2  -2 -10 779.752  48.545   2
  -2   2  10 860.714  48.906   1
  -2   2  10 776.925  52.932   3
   1  -2 -10 44.0916  6.0172   3
   1  -2 -10 59.3267  7.1438   8
   1  -2 -10 46.6401  5.0792   2
   1  -2 -10 58.2795  5.3701   1
  -1   2  10 62.9835  5.6123   2
  -1   2  10 47.6874  5.9663   3
   0  -2 -10 1703.19  117.05   3
   0  -2 -10 1667.98  126.89   8
   0  -2 -10 1811.02  108.34   1
   0   2  10 1949.06  108.21   2
   0   2  10 1760.93  116.67   3
  -1  -2 -10 71.7332  7.7846   8
  -1  -2 -10 101.855   7.303   1
  -1  -2 -10 77.6529  7.4922   3
   1   2  10 98.4722  8.1138   2
  -2  -2 -10 1108.96   71.28  10
  -2  -2 -10 1131.71   73.28   3
  -2  -2 -10 1063.36   79.57   8
  -2  -2 -10 1139.25   68.16   1
   2   2  10 1106.90   68.31   2
  -3  -2 -10 54.0677  5.7073   1
  -3  -2 -10 49.2359  5.0406  10
   3   2  10 45.6778  5.7727   2
  -4  -2 -10 329.401  19.066   1
  -4  -2 -10 273.876  19.571  10
   4   2  10 265.662  19.298   2
   3  -3 -10 228.549  16.191   2
  -3   3  10 257.601  16.462   1
  -3   3  10 232.909  18.990   3
   2  -3 -10 118.963   9.866   2
  -2   3  10 160.183  10.638   1
  -2   3  10 127.594  12.104   3
   1  -3 -10 388.291  32.023   8
   1  -3 -10 377.805  29.094   3
   1  -3 -10 437.400  26.959   2
  -1   3  10 374.804  29.182   3
  -1   3  10 505.691  27.571   2
  -1   3  10 475.198  27.229   1
   0  -3 -10 161.353  11.468   2
   0  -3 -10 161.359  13.771   8
   0  -3 -10 179.965  12.073   1
   0  -3 -10 146.945  12.675   3
   0   3  10 193.102  12.519   2
   0   3  10 148.507  12.678   3
  -1  -3 -10 928.425  62.326   3
  -1  -3 -10 856.471  67.487   8
  -1  -3 -10 954.883  57.985   1
   1   3  10 1026.19   58.48   2
  -2  -3 -10 253.225  17.778   3
  -2  -3 -10 242.007  19.230   8
  -2  -3 -10 277.523  17.251   1
   2   3  10 242.356  17.521   2
  -3  -3 -10 245.713  17.203   3
  -3  -3 -10 245.879  16.421   1
   3   3  10 244.180  16.952   2
  -4  -3 -10 319.119  21.012   1
  -4  -3 -10 333.541  22.217   3
   4   3  10 307.441  21.503   2
   2  -4 -10 883.659  60.867   2
  -2   4  10 1127.48   61.62   1
  -2   4  10 967.670  66.200   3
   1  -4 -10 118.439  10.158   2
  -1   4  10 149.185  10.739   1
  -1   4  10 112.335  11.281   3
   0  -4 -10 771.435  47.658   2
   0  -4 -10 713.864  51.390   3
   0   4  10 730.681  51.369   3
   0   4  10 874.448  48.529   1
  -1  -4 -10 207.901  14.521   1
  -1  -4 -10 193.665  14.424   3
   1   4  10 196.802  14.995   2
   1   4  10 180.436  14.256   3
  -2  -4 -10 302.436  21.420   3
  -2  -4 -10 342.966  20.763   1
   2   4  10 278.636  21.183   2
  -3  -4 -10 380.659  25.605   3
  -3  -4 -10 384.351  24.470   1
   3   4  10 350.815  24.662   2
   1  -5 -10 111.500   9.852   2
  -1   5  10 102.304  10.545   3
  -1   5  10 106.789  10.023   3
   0  -5 -10 436.993  27.764   2
   0   5  10 494.041  29.032   1
   0   5  10 396.518  29.429   3
   0   5  10 407.728  29.406   3
  -1  -5 -10 64.2281  8.0089   3
  -1  -5 -10 78.2352  8.5306   2
   1   5  10 68.8084  7.3329   3
   1   5  10 65.4037  7.4618   3
  -2  -5 -10 415.101  29.187   3
   2   5  10 431.436  28.965   3
   2   5  10 433.078  28.693   2
  -3  -5 -10 20.6444  4.5179   3
  -3  -5 -10 19.8381  5.8457   1
   3   5  10 9.69024 6.39124   2
  -2  -3  11 14.2694  3.3529   2
   1   3 -11 499.531  30.766   1
  -1  -3  11 495.779  30.734   2
   0   3 -11 127.371   8.726   1
   0  -3  11 123.457   8.836   2
   0  -3  11 133.613   9.550   6
  -1   3 -11 173.802  11.628   1
   1  -3  11 181.025  11.753   2
   1  -3  11 180.224  12.158   6
   2   2 -11 687.732  45.522   3
   2   2 -11 673.369  41.483   1
  -2  -2  11 660.735  41.355   2
   1   2 -11 21.0364  5.2570   9
   1   2 -11 7.99757 2.39182   1
  -1  -2  11 9.65534 2.79256   2
   0   2 -11 1019.50   62.50   9
   0   2 -11 882.545  57.537   1
   0  -2  11 900.494  57.406   2
   0  -2  11 977.817  59.313   6
  -1   2 -11 85.8653  8.7526   9
  -1   2 -11 62.1866  5.6741   1
   1  -2  11 65.6964  7.1001   6
   1  -2  11 79.0064  6.0016   2
  -2   2 -11 482.386  33.156  10
  -2   2 -11 478.889  31.253   1
   2  -2  11 559.079  31.471   2
   3   1 -11 118.407   8.489   1
   3   1 -11 108.341  11.193   3
  -3  -1  11 120.058   8.709   2
   2   1 -11 376.798  24.544   1
   2   1 -11 415.444  27.432   3
  -2  -1  11 390.656  24.612   2
   1   1 -11 559.258  35.454   1
   1   1 -11 595.167  38.902   3
  -1  -1  11 572.520  35.417   2
   0   1 -11 298.261  19.478   9
   0   1 -11 255.773  16.986   1
   0  -1  11 256.096  16.971   2
  -1   1 -11 313.632  21.789   1
  -1   1 -11 362.716  24.378   9
   1  -1  11 348.178  21.874   2
   1  -1  11 375.661  23.210   6
  -2   1 -11 152.150  10.599   1
  -2   1 -11 148.189  11.384  10
   2  -1  11 172.094  11.114   2
  -3   1 -11 338.320  24.565  10
  -3   1 -11 394.837  23.525   1
   3  -1  11 385.100  23.788   2
   3   0 -11 4.14345 5.46578   3
  -3   0  11 5.20379 2.97107   2
   2   0 -11 170.767  11.229   1
   2   0 -11 171.387  13.608   3
  -2   0  11 163.591  11.259   2
   1   0 -11 339.725  22.614   3
   1   0 -11 296.960  20.138   1
  -1   0  11 324.801  20.184   2
   0   0 -11 50.1044  5.9931   9
   0   0 -11 48.9711  5.3373   3
   0   0 -11 45.0864  4.6360   1
   0   0  11 56.5403  5.1898   2
  -1   0 -11 799.552  52.334   1
  -1   0 -11 831.994  55.217  10
   1   0  11 929.680  52.361   2
  -2   0 -11 26.5834  3.7070   1
  -2   0 -11 31.0033  4.1307  10
   2   0  11 32.7093  5.1206   6
   2   0  11 40.6977  4.6683   2
  -3   0 -11 584.329  34.241   1
  -3   0 -11 501.174  35.703  10
   3   0  11 563.946  34.471   2
   3  -1 -11 400.273  30.163   3
  -3   1  11 470.388  29.645   3
   2  -1 -11 179.631  15.174   3
   2  -1 -11 197.807  13.130   1
  -2   1  11 206.365  13.283   2
  -2   1  11 199.846  13.852   3
   1  -1 -11 1153.20   77.86   3
   1  -1 -11 1148.28   71.74   1
  -1   1  11 1219.16   71.60   2
   0  -1 -11 37.2042  4.2141   1
   0  -1 -11 35.1374  4.9032   3
   0   1  11 41.7778  4.6207   2
  -1  -1 -11 1424.92   95.67  10
  -1  -1 -11 1473.06   91.13   1
  -1  -1 -11 1497.55   98.41   3
   1   1  11 1583.13   91.07   2
  -2  -1 -11 98.0127  7.7292  10
  -2  -1 -11 85.5358  7.1502   1
   2   1  11 97.2090  8.3148   2
  -3  -1 -11 898.418  53.691   1
  -3  -1 -11 865.172  56.114  10
   3   1  11 846.996  53.770   2
   2  -2 -11 2.68940 3.29269   2
   2  -2 -11 1.68216 4.82020   3
  -2   2  11 3.27003 4.51951   3
   1  -2 -11 168.131  13.997   3
   1  -2 -11 183.429  12.557   1
  -1   2  11 191.436  12.703   2
  -1   2  11 179.803  13.319   3
   0  -2 -11 105.112   9.689   3
   0  -2 -11 106.311   8.409   1
   0   2  11 122.339   8.888   2
  -1  -2 -11 173.073  12.283   1
  -1  -2 -11 169.457  13.084   3
   1   2  11 190.722  12.655   2
  -2  -2 -11 218.007  14.537   1
  -2  -2 -11 207.585  15.236   3
   2   2  11 219.061  15.352   2
  -3  -2 -11 139.650  10.084  10
  -3  -2 -11 136.185  10.218   1
   3   2  11 125.607  10.873   2
   2  -3 -11 39.3320  5.1895   2
  -2   3  11 45.1415  5.3664   1
  -2   3  11 41.7791  6.7588   3
   1  -3 -11 814.816  50.954   2
   1  -3 -11 814.002  55.300   3
  -1   3  11 853.353  55.346   3
   0  -3 -11 120.479   9.583   1
   0  -3 -11 102.978  10.270   3
   0   3  11 120.182  10.188   3
   0   3  11 134.185  10.064   2
  -1  -3 -11 1329.54   93.58   3
  -1  -3 -11 1361.72   86.83   1
   1   3  11 1575.52   87.27   2
  -2  -3 -11 333.893  23.425   3
  -2  -3 -11 356.084  22.462   1
   2   3  11 335.699  23.071   2
  -3  -3 -11 153.965  11.411   1
  -3  -3 -11 156.201  11.795   3
   3   3  11 155.059  12.167   2
   1  -4 -11 7.43148 4.11254   2
  -1   4  11 4.57615 5.24219   3
  -1   4  11 5.50882 4.92473   1
   0  -4 -11 30.4921  5.4884   3
   0   4  11 36.1000  5.6727   3
  -1  -4 -11 184.984  13.802   1
  -1  -4 -11 178.331  14.130   3
   1   4  11 202.045  14.868   2
   1   4  11 190.395  14.027   3
  -2  -4 -11 3.33713 4.00786   3
  -2  -4 -11 12.4008  5.0721   1
   2   4  11 3.01223 6.00827   2
  -1  -5 -11 159.146  12.779   3
   1   5  11 155.465  12.628   3
  -1  -2  12 212.345  13.741   2
   0  -2  12 428.290  25.736   6
   0  -2  12 363.474  24.532   2
   1  -2  12 402.870  25.466   6
   1  -2  12 376.694  24.323   2
   1   1 -12 5.00195 2.73070   1
   1   1 -12 -2.2806  4.3245   3
  -1  -1  12 4.13667 2.79696   2
   0   1 -12 178.559  12.913   9
   0   1 -12 145.646  10.356   1
   0  -1  12 141.938  10.398   2
  -1   1 -12 6.28957 2.84448   1
   1  -1  12 3.14342 3.80295   6
   1  -1  12 5.01140 3.06555   2
  -2   1 -12 350.822  25.692  10
   2  -1  12 421.919  24.508   2
   2   0 -12 382.615  27.251   3
   2   0 -12 387.485  24.521   1
  -2   0  12 398.579  24.538   2
   1   0 -12 127.078  10.833   3
   1   0 -12 124.693   8.986   1
  -1   0  12 122.117   9.009   2
   0   0 -12 1014.49   67.09   3
   0   0 -12 1005.77   61.96   1
   0   0  12 1014.76   61.76   2
  -1   0 -12 200.670  14.439   1
   1   0  12 242.372  14.759   2
  -2   0 -12 791.066  52.786   1
  -2   0 -12 793.723  55.532  10
   2   0  12 938.027  53.025   2
   2   0  12 925.039  54.797   6
   2  -1 -12 0.28851 5.10952   3
   2  -1 -12 10.5457  3.2931   1
  -2   1  12 9.71216 3.40398   2
   1  -1 -12 143.363  12.446   3
   1  -1 -12 148.410  10.455   1
  -1   1  12 155.560  10.504   2
   0  -1 -12 288.210  18.886   1
   0  -1 -12 287.059  20.697   3
   0   1  12 308.971  19.123   2
  -1  -1 -12 23.4494  3.7605   1
  -1  -1 -12 19.8239  4.0551   3
   1   1  12 30.4436  4.5504   2
  -2  -1 -12 27.7285  4.5763  10
  -2  -1 -12 35.8312  4.1984   1
   2   1  12 43.6052  5.4887   2
   1  -2 -12 49.5055  7.0089   3
   1  -2 -12 73.8676  6.2079   1
  -1   2  12 73.7416  6.5457   2
   0  -2 -12 1020.46   63.78   1
   0  -2 -12 915.340  68.810   3
   0   2  12 1185.81   63.92   2
  -1  -2 -12 126.619   9.772   1
  -1  -2 -12 127.265  10.670   3
   1   2  12 159.460  10.844   2
  -2  -2 -12 686.453  48.252   3
  -2  -2 -12 682.483  44.923   1
   2   2  12 818.835  45.532   2
   1  -3 -12 6.19337 5.04412   3
  -1   3  12 2.02249 4.42896   3
   0  -3 -12 26.5991  4.4327   1
   0  -3 -12 20.5495  5.2496   3
   0   3  12 29.1739  5.5204   2
  -1  -3 -12 36.0809  5.5297   3
  -1  -3 -12 42.9493  5.2978   1
   1   3  12 60.3035  6.7308   2
  -2  -3 -12 26.5600  4.4520   3
   2   3  12 32.4586  6.2859   2
   0   0   0    0.00    0.00   0
;
_shelx_hkl_checksum     32543
_shelx_res_file
;
    SrS2O3(H2O).res created by SHELXL-2014/7
TITL SrS2O3*H2O in P-1 (Nr.2)
CELL 0.71073   4.6858   5.9178   9.0167  84.889  87.284  80.785
ZERR 2         0.0002   0.0003   0.0004   0.002   0.002   0.002
LATT  1
SFAC Sr S O H
UNIT 2 4 8 4
TEMP 24
L.S. 10
BOND $H
DFIX 0.85 0.05 O4 H1 O4 H2
EQIV $1 -x, -y+1, -z+1
EQIV $2 -x, -y+2, -z+1
EQIV $3 -x+1, -y+1, -z+1
HTAB O4 S2_$1
HTAB O4 O4_$2
HTAB O4 S2_$3
FMAP -2
PLAN 10
ACTA
WGHT    0.032400    0.203600
EXTI    0.085230
FVAR       1.13781
SR    1    0.014925    0.732231    0.168110    11.00000    0.01592    0.01292 =
         0.01266   -0.00167   -0.00130   -0.00269
S1    2    0.470425    0.207925    0.160967    11.00000    0.01158    0.01048 =
         0.01167   -0.00182   -0.00057   -0.00225
S2    2    0.555003    0.414040    0.312604    11.00000    0.02023    0.01705 =
         0.01455   -0.00465   -0.00235   -0.00505
O1    3    0.258226    0.347717    0.060425    11.00000    0.01591    0.01598 =
         0.01680   -0.00301   -0.00534    0.00002
O2    3    0.738478    0.126518    0.075734    11.00000    0.01451    0.01937 =
         0.01882   -0.00574    0.00269    0.00061
O3    3    0.357986    0.008986    0.236593    11.00000    0.03165    0.01867 =
         0.01914    0.00229   -0.00334   -0.01459
O4    3   -0.093315    0.799818    0.439734    11.00000    0.03393    0.04334 =
         0.01874   -0.00714    0.00368   -0.01514
H1    4    0.023655    0.827184    0.490946    11.00000   -1.50000
H2    4   -0.223054    0.774159    0.487491    11.00000   -1.50000
HKLF 4
REM  SrS2O3*H2O in P-1 (Nr.2)
REM R1 =  0.0243 for    1481 Fo > 4sig(Fo)  and  0.0247 for all    1504 data
REM     71 parameters refined using      2 restraints
END
WGHT      0.0324      0.2036
REM Highest difference peak  0.973,  deepest hole -0.857,  1-sigma level  0.170
Q1    1  -0.1623  0.7302  0.1751  11.00000  0.05    0.97
Q2    1   0.1227  0.6744  0.2230  11.00000  0.05    0.90
Q3    1  -0.1023  0.7848  0.1101  11.00000  0.05    0.89
Q4    1  -0.0891  0.6687  0.1140  11.00000  0.05   -0.86
Q5    1   0.1871  0.7217  0.1569  11.00000  0.05    0.85
Q6    1   0.1256  0.7909  0.2167  11.00000  0.05   -0.81
Q7    1   0.3699  0.2743  0.1049  11.00000  0.05    0.80
Q8    1   0.0641  0.6646  0.2976  11.00000  0.05   -0.79
Q9    1  -0.0490  0.7926  0.0416  11.00000  0.05   -0.72
Q10   1  -0.0462  0.6925  0.2262  11.00000  0.05   -0.67
;
_shelx_res_checksum     49605
