# Supplementary material for: Crystal structure of strontium thio­sulfate monohydrate
Source: Acta Crystallogr E Crystallogr Commun. 2020 Jan 17;76(Pt 2):197–200. doi: 10.1107/S2056989020000353 (PMC7001820; doi:10.1107/S2056989020000353)
Supplement: Supplementary file 2 [file e-76-00197-Isup2.hkl]

data_I                                                                          
_shelx_title ' SrS2O3*H2O in P-1 (Nr.2)'                                        
_shelx_refln_list_code          4                                               
_shelx_F_calc_maximum      115.87                                               
_exptl_crystal_F_000       208.00                                               
_reflns_d_resolution_high  0.6990                                               
                                                                                
loop_                                                                           
 _space_group_symop_operation_xyz                                               
 'x, y, z'                                                                      
 '-x, -y, -z'                                                                   
                                                                                
_cell_length_a     4.6858                                                       
_cell_length_b     5.9178                                                       
_cell_length_c     9.0167                                                       
_cell_angle_alpha  84.889                                                       
_cell_angle_beta   87.284                                                       
_cell_angle_gamma  80.785                                                       
                                                                                
_shelx_F_squared_multiplier     1.000                                           
                                                                                
loop_                                                                           
 _refln_index_h                                                                 
 _refln_index_k                                                                 
 _refln_index_l                                                                 
 _refln_F_squared_calc                                                          
 _refln_F_squared_meas                                                          
 _refln_F_squared_sigma                                                         
 _refln_observed_status                                                         
   1   0   0        216.88        192.51         4.85 o                         
   2   0   0       4633.18       4376.07       106.81 o                         
   3   0   0        654.89        640.38        15.37 o                         
   4   0   0       2003.36       1958.16        54.58 o                         
   5   0   0        195.84        196.56         7.39 o                         
   6   0   0        138.79        148.60         5.72 o                         
  -6   1   0        138.46        150.32         5.82 o                         
  -5   1   0        134.83        137.15         4.52 o                         
  -4   1   0        300.68        299.53         8.45 o                         
  -3   1   0          9.24          9.82         0.58 o                         
  -2   1   0        312.51        286.28         6.90 o                         
  -1   1   0         43.90         34.74         0.95 o                         
   0   1   0          8.26          4.96         0.49 o                         
   1   1   0          2.69          0.89         0.22 o                         
   2   1   0        183.53        197.92         4.23 o                         
   3   1   0         94.05         91.10         2.34 o                         
   4   1   0         36.62         39.92         3.99 o                         
   5   1   0          3.25          5.38         1.33 o                         
   6   1   0        275.14        263.11         9.84 o                         
  -6   2   0        365.24        434.70        16.86 o                         
  -5   2   0         26.66         25.36         1.47 o                         
  -4   2   0       2028.73       2020.02        47.77 o                         
  -3   2   0         51.52         57.43         2.26 o                         
  -2   2   0       3226.78       3072.32        64.15 o                         
  -1   2   0       3825.99       3546.26       144.19 o                         
   0   2   0       4776.71       4602.99       241.36 o                         
   1   2   0       2840.62       2975.47        71.66 o                         
   2   2   0       2542.10       2483.40        70.68 o                         
   3   2   0       3167.08       2954.92        90.07 o                         
   4   2   0        729.08        711.16        15.83 o                         
   5   2   0        484.65        454.15        14.41 o                         
   6   2   0        150.39        148.85         7.10 o                         
  -5   3   0         44.52         48.93         2.75 o                         
  -4   3   0        534.48        522.68        15.02 o                         
  -3   3   0        227.89        224.24         6.03 o                         
  -2   3   0        248.82        248.35         6.03 o                         
  -1   3   0         82.05         87.58         2.23 o                         
   0   3   0         53.91         77.38         1.73 o                         
   1   3   0        691.23        661.49        14.99 o                         
   2   3   0        389.99        365.57         7.41 o                         
   3   3   0       1065.70       1038.66        21.61 o                         
   4   3   0        545.35        515.87        11.55 o                         
   5   3   0        376.45        354.57        13.05 o                         
   6   3   0        280.42        280.09        12.64 o                         
  -5   4   0         80.52         86.77         4.79 o                         
  -4   4   0        117.68        103.46         3.41 o                         
  -3   4   0        288.80        262.87         7.06 o                         
  -2   4   0        858.96        839.26        19.88 o                         
  -1   4   0       1205.46       1250.77        26.24 o                         
   0   4   0       1095.78       1210.48        28.35 o                         
   1   4   0       1062.14       1084.45        22.93 o                         
   2   4   0       2881.47       3025.80       113.48 o                         
   3   4   0       1276.12       1244.74        29.25 o                         
   4   4   0        586.57        581.18        17.30 o                         
   5   4   0        377.54        354.16        12.39 o                         
   6   4   0        465.34        464.95        17.12 o                         
  -4   5   0        102.70         97.31         4.39 o                         
  -3   5   0        809.88        702.28        20.29 o                         
  -2   5   0         12.30         15.37         0.98 o                         
  -1   5   0       1711.34       1686.10        37.54 o                         
   0   5   0        109.23        109.88         2.64 o                         
   1   5   0       1357.73       1378.60        38.91 o                         
   2   5   0        110.33        118.80         3.30 o                         
   3   5   0        366.70        381.00        10.04 o                         
   4   5   0         14.83         14.98         1.14 o                         
   5   5   0         13.97         12.81         1.68 o                         
  -3   6   0         31.04         28.89         2.24 o                         
  -2   6   0        696.86        658.63        18.68 o                         
  -1   6   0         25.84         28.58         1.36 o                         
   0   6   0        626.86        628.79        14.11 o                         
   1   6   0        600.63        614.74        14.52 o                         
   2   6   0        974.61        958.60        38.69 o                         
   3   6   0        352.44        355.78        10.32 o                         
   4   6   0        373.29        388.93        12.58 o                         
   5   6   0        675.93        667.39        24.17 o                         
  -2   7   0         75.86         72.76         3.67 o                         
  -1   7   0        508.35        494.07        14.12 o                         
   0   7   0        193.06        200.36         4.72 o                         
   1   7   0         94.27         98.15         2.93 o                         
   2   7   0        178.48        180.40         5.46 o                         
   3   7   0        148.50        148.31         4.69 o                         
   4   7   0         23.57         26.25         1.96 o                         
  -1   8   0         83.78         80.28         3.34 o                         
   0   8   0         68.70         68.10         2.16 o                         
   1   8   0        498.96        515.78        13.32 o                         
   2   8   0          8.08         11.45         1.29 o                         
   3   8   0        720.31        753.05        32.89 o                         
  -2  -8   1         79.95         79.95         2.89 o                         
  -1  -8   1          1.83          3.19         0.94 o                         
   0  -8   1         32.45         30.80         1.82 o                         
  -4  -7   1        480.10        499.83        15.90 o                         
  -3  -7   1        561.60        587.10        15.28 o                         
  -2  -7   1        405.65        415.49        10.79 o                         
  -1  -7   1        715.28        712.30        16.85 o                         
   0  -7   1        181.38        184.24         4.35 o                         
   1  -7   1       1000.23        964.37        30.53 o                         
   2  -7   1         55.77         52.03         2.95 o                         
  -5  -6   1         83.14         84.63         4.04 o                         
  -4  -6   1          1.24          2.21         1.38 o                         
  -3  -6   1          4.48          5.38         0.97 o                         
  -2  -6   1         17.41         18.96         1.04 o                         
  -1  -6   1        147.08        153.96         3.67 o                         
   0  -6   1        408.02        406.52         9.20 o                         
   1  -6   1         81.23         80.46         2.41 o                         
   2  -6   1        346.91        330.12        12.95 o                         
   3  -6   1         21.86         23.96         1.89 o                         
  -5  -5   1        488.14        475.50        13.78 o                         
  -4  -5   1        246.94        244.94         7.32 o                         
  -3  -5   1       1560.16       1574.87        44.29 o                         
  -2  -5   1        398.08        398.55         9.57 o                         
  -1  -5   1       1888.79       1965.60        68.02 o                         
   0  -5   1        905.38        889.87        21.74 o                         
   1  -5   1       1956.39       1958.48        50.65 o                         
   2  -5   1        242.10        247.89         7.19 o                         
   3  -5   1        551.39        511.12        21.51 o                         
   4  -5   1        318.00        285.00         9.71 o                         
  -6  -4   1         17.92         16.94         4.50 o                         
  -5  -4   1        544.68        554.00        17.64 o                         
  -4  -4   1        195.83        194.05         4.89 o                         
  -3  -4   1       1193.19       1126.26        24.95 o                         
  -2  -4   1        281.57        282.54         6.74 o                         
  -1  -4   1        689.11        681.94        15.52 o                         
   0  -4   1        343.04        344.95         7.76 o                         
   1  -4   1         55.70         58.16         1.59 o                         
   2  -4   1         49.80         47.07         1.43 o                         
   3  -4   1        134.23        121.27         4.64 o                         
   4  -4   1          9.19         10.44         1.17 o                         
   5  -4   1        130.03        136.10         5.68 o                         
  -6  -3   1         88.68         87.26         4.82 o                         
  -5  -3   1        331.69        322.87        10.65 o                         
  -4  -3   1        676.17        642.50        15.28 o                         
  -3  -3   1        825.49        817.49        18.07 o                         
  -2  -3   1        909.17        824.94        18.11 o                         
  -1  -3   1       3909.50       4155.98       111.27 o                         
   0  -3   1       3662.86       3765.27        75.67 o                         
   1  -3   1       1781.93       1754.11        53.68 o                         
   2  -3   1       1089.20       1053.19        40.39 o                         
   3  -3   1       2123.17       1993.17        63.39 o                         
   4  -3   1        164.49        165.16         5.01 o                         
   5  -3   1        675.39        710.88        27.12 o                         
  -6  -2   1         18.18         23.69         5.20 o                         
  -5  -2   1        645.83        616.88        19.39 o                         
  -4  -2   1         94.91         96.93         2.48 o                         
  -3  -2   1        626.54        610.26        13.52 o                         
  -2  -2   1        850.43        829.71        17.81 o                         
  -1  -2   1        888.78       1063.85        26.57 o                         
   0  -2   1       1030.13       1130.30        24.72 o                         
   1  -2   1        120.30        146.69         5.15 o                         
   2  -2   1        340.30        311.48        15.13 o                         
   3  -2   1        352.75        347.08        10.10 o                         
   4  -2   1        199.66        201.85         5.09 o                         
   5  -2   1         55.28         55.62         2.42 o                         
   6  -2   1          1.04          2.73         1.67 o                         
  -6  -1   1        100.83        103.32         4.39 o                         
  -5  -1   1        447.81        420.34        15.26 o                         
  -4  -1   1         91.62         91.50         3.20 o                         
  -3  -1   1       1050.04       1035.92        19.77 o                         
  -2  -1   1        878.08        851.19        20.41 o                         
  -1  -1   1       8777.79       6365.80       418.09 o                         
   0  -1   1         98.42         88.19         2.21 o                         
   1  -1   1      13425.02      12328.71      1714.97 o                         
   2  -1   1        492.43        492.95        10.56 o                         
   3  -1   1       4703.57       4600.92       121.81 o                         
   4  -1   1        232.32        228.95         8.00 o                         
   5  -1   1        713.95        698.39        20.90 o                         
   6  -1   1        281.38        302.32        10.72 o                         
  -6   0   1        266.57        277.16        10.36 o                         
  -5   0   1        184.39        188.02         7.26 o                         
  -4   0   1       1679.17       1638.14        58.26 o                         
  -3   0   1        620.73        624.71        13.96 o                         
  -2   0   1        110.69         81.28         2.23 o                         
  -1   0   1        379.00        398.49         9.52 o                         
   0   0   1       2533.70       3078.59       165.53 o                         
   1   0   1         27.72         32.92         0.85 o                         
   2   0   1         41.00         38.20         0.96 o                         
   3   0   1        151.49        150.83         3.74 o                         
   4   0   1        215.58        204.02         5.80 o                         
   5   0   1          0.24          1.39         0.84 o                         
   6   0   1          0.43          3.11         1.41 o                         
  -6   1   1          9.51         12.27         1.51 o                         
  -5   1   1        612.69        598.84        19.83 o                         
  -4   1   1        115.46        121.87         4.05 o                         
  -3   1   1       2599.36       2724.56        78.56 o                         
  -2   1   1         60.48         62.60         2.03 o                         
  -1   1   1       5193.86       4926.51       175.54 o                         
   0   1   1        516.96        545.97        19.98 o                         
   1   1   1       4290.13       3945.92       301.90 o                         
   2   1   1       5271.36       5402.15       113.16 o                         
   3   1   1        905.68        893.93        19.94 o                         
   4   1   1       1714.48       1680.81        52.28 o                         
   5   1   1        327.52        314.63        10.13 o                         
   6   1   1        717.48        724.93        26.04 o                         
  -6   2   1        121.21        136.64         7.22 o                         
  -5   2   1        901.34        867.70        28.90 o                         
  -4   2   1        592.33        588.46        15.62 o                         
  -3   2   1        684.80        662.69        17.18 o                         
  -2   2   1        967.57        957.44        19.94 o                         
  -1   2   1       1960.08       1898.24        64.78 o                         
   0   2   1       1420.83       1474.24        32.37 o                         
   1   2   1         28.24         34.86         0.90 o                         
   2   2   1        869.17        800.02        18.91 o                         
   3   2   1        136.34        145.56         3.19 o                         
   4   2   1       1172.66       1092.49        47.20 o                         
   5   2   1        288.19        266.01         8.64 o                         
   6   2   1        390.96        379.86        13.88 o                         
  -5   3   1        134.09        129.73         4.15 o                         
  -4   3   1         12.13         13.13         1.00 o                         
  -3   3   1        156.34        155.54         4.46 o                         
  -2   3   1        539.69        507.22        11.36 o                         
  -1   3   1         14.47         17.80         0.53 o                         
   0   3   1       1806.01       1834.30        52.79 o                         
   1   3   1        951.55       1007.34        18.60 o                         
   2   3   1       1648.64       1471.99        31.33 o                         
   3   3   1        861.41        841.81        21.16 o                         
   4   3   1       1302.50       1231.87        30.87 o                         
   5   3   1        377.68        384.96        14.40 o                         
   6   3   1        415.09        404.90        15.03 o                         
  -5   4   1        258.90        286.96         9.45 o                         
  -4   4   1        669.66        624.37        22.52 o                         
  -3   4   1        138.55        128.05         3.75 o                         
  -2   4   1       3048.58       2732.21        82.75 o                         
  -1   4   1        252.10        270.89         6.11 o                         
   0   4   1       2325.88       2320.16        59.48 o                         
   1   4   1        171.34        184.90         3.51 o                         
   2   4   1       4086.28       4110.19        85.60 o                         
   3   4   1         10.99         13.20         0.73 o                         
   4   4   1        395.29        396.11         9.52 o                         
   5   4   1         57.64         58.06         2.36 o                         
   6   4   1        122.80        120.74         6.41 o                         
  -4   5   1         10.21         10.17         1.61 o                         
  -3   5   1         35.39         30.56         1.46 o                         
  -2   5   1          7.91          8.67         0.61 o                         
  -1   5   1        269.07        277.68         6.31 o                         
   0   5   1         61.27         65.82         1.74 o                         
   1   5   1        388.87        422.14         9.47 o                         
   2   5   1        444.35        449.61        11.66 o                         
   3   5   1        425.20        444.38         9.97 o                         
   4   5   1        479.71        477.04        11.43 o                         
   5   5   1        263.38        252.52         9.27 o                         
  -3   6   1        114.36        101.48         4.38 o                         
  -2   6   1       1675.57       1611.06        45.23 o                         
  -1   6   1         84.53         86.37         2.33 o                         
   0   6   1        882.50        907.87        20.26 o                         
   1   6   1        863.10        863.48        28.20 o                         
   2   6   1        346.77        363.28         9.73 o                         
   3   6   1        393.57        378.56        12.23 o                         
   4   6   1         68.64         70.17         3.06 o                         
   5   6   1        328.87        323.15        17.75 o                         
  -2   7   1          1.63          2.03         0.96 o                         
  -1   7   1          0.88          1.61         0.56 o                         
   0   7   1        123.80        125.82         3.56 o                         
   1   7   1          2.19          2.48         0.90 o                         
   2   7   1        349.58        348.28        10.00 o                         
   3   7   1          8.65         12.31         1.64 o                         
   4   7   1        691.91        710.25        25.88 o                         
  -1   8   1        283.08        288.64         9.31 o                         
   0   8   1        385.35        379.47         9.81 o                         
   1   8   1        410.36        430.04        11.18 o                         
   2   8   1        274.49        280.82         8.28 o                         
   3   8   1        115.83        122.62         5.39 o                         
  -2  -8   2        302.66        311.72        10.08 o                         
  -1  -8   2        160.28        159.98         4.45 o                         
   0  -8   2        629.67        629.05        19.54 o                         
  -4  -7   2        135.95        142.04         5.16 o                         
  -3  -7   2         78.88         81.89         2.96 o                         
  -2  -7   2        118.44        120.89         3.50 o                         
  -1  -7   2          3.09          4.47         0.81 o                         
   0  -7   2         49.37         52.75         1.92 o                         
   1  -7   2          3.80          4.77         0.99 o                         
   2  -7   2         73.71         69.44         5.44 o                         
  -5  -6   2         13.35         15.11         1.74 o                         
  -4  -6   2        643.43        665.16        18.84 o                         
  -3  -6   2         22.06         23.24         1.30 o                         
  -2  -6   2       1299.19       1336.79        33.88 o                         
  -1  -6   2        114.79        116.41         2.88 o                         
   0  -6   2       1571.37       1511.18        33.72 o                         
   1  -6   2        207.28        207.04         5.57 o                         
   2  -6   2       1004.29        923.18        35.01 o                         
   3  -6   2        122.77        122.75         6.40 o                         
  -5  -5   2         45.41         46.12         2.27 o                         
  -4  -5   2        895.80        872.41        24.86 o                         
  -3  -5   2         61.39         62.74         2.10 o                         
  -2  -5   2        800.54        784.47        28.12 o                         
  -1  -5   2         94.25         92.64         2.63 o                         
   0  -5   2       1269.92       1258.22        29.97 o                         
   1  -5   2         18.07         19.70         0.96 o                         
   2  -5   2         13.78         15.51         1.10 o                         
   3  -5   2         53.95         54.20         2.37 o                         
   4  -5   2          0.52          1.79         0.99 o                         
  -6  -4   2        167.38        173.64         7.22 o                         
  -5  -4   2          7.33          8.07         1.08 o                         
  -4  -4   2        394.76        398.95         9.64 o                         
  -3  -4   2        159.97        154.27         3.88 o                         
  -2  -4   2        669.89        699.20        15.61 o                         
  -1  -4   2        494.51        497.95        12.14 o                         
   0  -4   2       1934.92       1981.79        42.23 o                         
   1  -4   2        952.42        955.75        24.74 o                         
   2  -4   2        817.42        761.55        52.45 o                         
   3  -4   2        740.99        719.37        27.59 o                         
   4  -4   2        650.37        643.01        25.92 o                         
   5  -4   2        129.18        137.88        11.44 o                         
  -6  -3   2        636.68        651.16        28.38 o                         
  -5  -3   2        156.81        153.51         5.10 o                         
  -4  -3   2       1969.56       2029.16        51.22 o                         
  -3  -3   2        204.96        215.44         5.26 o                         
  -2  -3   2        376.23        347.06         6.77 o                         
  -1  -3   2       2750.70       2767.73        66.58 o                         
   0  -3   2         33.40         42.88         0.94 o                         
   1  -3   2       1104.38       1115.31        28.64 o                         
   2  -3   2         63.22         55.24         4.46 o                         
   3  -3   2       1285.07       1209.32        31.28 o                         
   4  -3   2         13.96         14.95         1.25 o                         
   5  -3   2        154.82        161.56         7.77 o                         
  -6  -2   2         16.83         18.81         3.91 o                         
  -5  -2   2         45.63         50.40         6.09 o                         
  -4  -2   2        269.62        257.88         5.59 o                         
  -3  -2   2         10.06         13.52         0.82 o                         
  -2  -2   2        771.04        776.80        16.36 o                         
  -1  -2   2        649.68        701.13        17.88 o                         
   0  -2   2       2168.43       2209.19        47.74 o                         
   1  -2   2        109.51        104.29         5.28 o                         
   2  -2   2       4286.46       3979.30       170.49 o                         
   3  -2   2        299.97        288.91         8.28 o                         
   4  -2   2       1504.56       1398.65        68.58 o                         
   5  -2   2        125.02        141.32         5.23 o                         
   6  -2   2        323.17        446.72        24.21 o                         
  -6  -1   2        337.33        335.45        12.43 o                         
  -5  -1   2       1401.03       1360.67        48.28 o                         
  -4  -1   2        194.12        202.34         6.62 o                         
  -3  -1   2       2894.49       2821.85        82.73 o                         
  -2  -1   2        902.92        895.33        20.87 o                         
  -1  -1   2       5661.97       5494.30       179.08 o                         
   0  -1   2        103.13        109.91         3.22 o                         
   1  -1   2        884.45        857.35        33.95 o                         
   2  -1   2        546.14        529.58        12.02 o                         
   3  -1   2       1312.51       1321.97        35.49 o                         
   4  -1   2         40.43         41.21         1.81 o                         
   5  -1   2        115.50        111.59         3.71 o                         
   6  -1   2         80.70         93.95         4.01 o                         
  -6   0   2        168.59        171.83         5.84 o                         
  -5   0   2         91.69         93.38         4.02 o                         
  -4   0   2        315.06        301.19        12.84 o                         
  -3   0   2        312.45        316.35         6.83 o                         
  -2   0   2       2741.09       2789.33        58.89 o                         
  -1   0   2        949.46        986.34        23.05 o                         
   0   0   2       2194.97       2521.71        66.44 o                         
   1   0   2         75.60         78.75         1.88 o                         
   2   0   2       2405.82       2613.72        63.07 o                         
   3   0   2       1865.80       1820.01        62.83 o                         
   4   0   2         96.51        100.73         3.11 o                         
   5   0   2       1211.42       1171.93        36.23 o                         
   6   0   2         97.37        103.75         4.22 o                         
  -6   1   2        244.25        258.19         9.79 o                         
  -5   1   2        627.36        594.03        18.48 o                         
  -4   1   2        693.33        670.17        18.53 o                         
  -3   1   2       1800.01       1801.61        74.21 o                         
  -2   1   2       3891.18       3391.37        76.41 o                         
  -1   1   2       2965.53       2587.03        66.92 o                         
   0   1   2        528.56        530.21        11.52 o                         
   1   1   2       3735.31       4119.05       103.89 o                         
   2   1   2       1398.41       1345.99        47.39 o                         
   3   1   2        676.39        653.16        14.56 o                         
   4   1   2         86.47         90.08         2.84 o                         
   5   1   2        896.76        831.70        25.90 o                         
   6   1   2          8.74         10.95         2.13 o                         
  -6   2   2         66.19         75.38         7.63 o                         
  -5   2   2        231.15        235.17         7.48 o                         
  -4   2   2         47.71         53.50         2.05 o                         
  -3   2   2          1.81          1.49         0.72 o                         
  -2   2   2         17.86         25.38         1.31 o                         
  -1   2   2         74.19         70.60         1.79 o                         
   0   2   2       1045.01       1249.43        28.17 o                         
   1   2   2       3808.66       4114.49        92.21 o                         
   2   2   2          7.39          8.75         0.58 o                         
   3   2   2        858.63        820.43        22.85 o                         
   4   2   2        132.38        136.24         4.16 o                         
   5   2   2       1139.36       1109.07        34.62 o                         
   6   2   2         65.64         62.70         3.07 o                         
  -5   3   2        300.81        308.27        14.89 o                         
  -4   3   2        394.64        395.32        13.85 o                         
  -3   3   2       2433.37       2268.29        77.89 o                         
  -2   3   2        564.54        527.56        12.62 o                         
  -1   3   2       3494.62       3480.27        84.26 o                         
   0   3   2        993.39       1074.37        20.78 o                         
   1   3   2       5862.50       6219.96       118.43 o                         
   2   3   2         25.95         28.53         0.90 o                         
   3   3   2       2542.82       2277.29        81.92 o                         
   4   3   2         52.68         55.03         1.73 o                         
   5   3   2        845.26        805.51        24.31 o                         
   6   3   2         99.81         95.44         4.42 o                         
  -5   4   2         23.33         28.52         2.50 o                         
  -4   4   2         64.87         63.03         2.15 o                         
  -3   4   2         85.30         77.14         2.25 o                         
  -2   4   2        322.18        307.36         7.11 o                         
  -1   4   2          1.04          2.89         0.48 o                         
   0   4   2         70.45         78.14         2.10 o                         
   1   4   2         31.76         33.25         0.84 o                         
   2   4   2         14.11         16.96         0.78 o                         
   3   4   2        187.48        186.06         4.63 o                         
   4   4   2        219.06        224.52         5.55 o                         
   5   4   2        267.42        268.24         8.94 o                         
   6   4   2         45.94         47.18         3.14 o                         
  -4   5   2         44.81         39.67         2.25 o                         
  -3   5   2       1399.89       1238.83        36.04 o                         
  -2   5   2         79.48         75.10         2.16 o                         
  -1   5   2       2749.01       2745.33        64.59 o                         
   0   5   2        536.72        573.76        12.86 o                         
   1   5   2       1880.99       1853.72        72.59 o                         
   2   5   2        786.86        792.55        22.30 o                         
   3   5   2        343.86        346.81         8.39 o                         
   4   5   2       1178.03       1174.95        29.76 o                         
   5   5   2         43.95         47.48         2.30 o                         
  -3   6   2        147.40        140.74         6.83 o                         
  -2   6   2         60.24         59.91         1.82 o                         
  -1   6   2          1.08          1.44         0.68 o                         
   0   6   2         38.53         39.36         1.38 o                         
   1   6   2          0.20          3.84         1.56 o                         
   2   6   2        147.57        155.53         4.75 o                         
   3   6   2        254.30        252.92         8.31 o                         
   4   6   2         16.31         15.34         1.43 o                         
   5   6   2        197.47        176.50        11.08 o                         
  -2   7   2        314.71        299.59        10.80 o                         
  -1   7   2        306.19        297.35         7.74 o                         
   0   7   2       1018.41       1045.18        26.43 o                         
   1   7   2        183.65        190.95         5.22 o                         
   2   7   2        930.37        930.24        26.01 o                         
   3   7   2        303.05        305.71        10.05 o                         
   4   7   2        385.08        388.07        14.44 o                         
  -1   8   2         49.80         47.65         1.98 o                         
   0   8   2        427.88        422.04        10.95 o                         
   1   8   2         28.26         30.48         1.69 o                         
   2   8   2        206.72        209.78         7.13 o                         
   3   8   2        151.21        152.42         6.46 o                         
  -1  -8   3        116.70        110.99         3.57 o                         
  -3  -7   3        317.55        326.77        10.45 o                         
  -2  -7   3         46.62         50.23         1.95 o                         
  -1  -7   3       1056.08       1032.74        24.30 o                         
   0  -7   3         12.44         12.82         1.00 o                         
   1  -7   3        539.81        518.75        17.21 o                         
   2  -7   3         30.96         34.61         2.34 o                         
  -4  -6   3        231.77        243.29         7.26 o                         
  -3  -6   3        539.55        558.18        14.51 o                         
  -2  -6   3        271.47        275.80         7.89 o                         
  -1  -6   3        778.05        768.78        18.41 o                         
   0  -6   3         86.07         86.57         2.33 o                         
   1  -6   3        483.58        473.27        15.45 o                         
   2  -6   3         90.74         85.78         3.87 o                         
   3  -6   3        100.95        104.81         4.71 o                         
  -5  -5   3        323.96        348.00         9.29 o                         
  -4  -5   3        152.48        158.61         4.90 o                         
  -3  -5   3        168.21        178.37         5.31 o                         
  -2  -5   3         42.00         41.00         1.62 o                         
  -1  -5   3        490.36        488.87        11.76 o                         
   0  -5   3         17.26         19.52         0.82 o                         
   1  -5   3        389.84        386.00        11.10 o                         
   2  -5   3        531.15        509.11        23.53 o                         
   3  -5   3        297.92        244.87        18.83 o                         
   4  -5   3        170.81        169.99         6.21 o                         
  -5  -4   3        839.52        868.08        20.58 o                         
  -4  -4   3        293.85        302.87         7.42 o                         
  -3  -4   3       1712.16       1751.26        42.10 o                         
  -2  -4   3        723.25        797.31        19.19 o                         
  -1  -4   3        959.15        951.43        23.10 o                         
   0  -4   3       1778.67       1769.88        54.49 o                         
   1  -4   3         45.07         50.68         1.45 o                         
   2  -4   3       1790.85       1685.84        82.54 o                         
   3  -4   3          9.46          7.74         2.33 o                         
   4  -4   3        755.60        751.02        29.98 o                         
   5  -4   3          5.71          7.43         1.45 o                         
  -6  -3   3          1.66          0.99         1.94 o                         
  -5  -3   3          5.79          5.68         1.59 o                         
  -4  -3   3         38.54         38.31         1.37 o                         
  -3  -3   3        121.86        124.02         2.84 o                         
  -2  -3   3         11.65         13.23         0.49 o                         
  -1  -3   3          4.75          4.38         0.46 o                         
   0  -3   3          4.82          7.09         0.67 o                         
   1  -3   3        705.49        729.45        18.76 o                         
   2  -3   3        342.29        316.85        12.45 o                         
   3  -3   3        409.61        398.22        16.44 o                         
   4  -3   3         55.95         57.50         5.52 o                         
   5  -3   3        548.05        603.62        26.49 o                         
  -6  -2   3        242.02        259.09        11.84 o                         
  -5  -2   3        353.17        369.01        16.30 o                         
  -4  -2   3       1913.89       1876.97        51.23 o                         
  -3  -2   3        263.46        269.66         5.53 o                         
  -2  -2   3       6547.27       7050.02       134.75 o                         
  -1  -2   3        310.97        296.58         6.38 o                         
   0  -2   3       5693.96       5980.23       181.98 o                         
   1  -2   3        362.40        353.09         9.13 o                         
   2  -2   3       2092.70       1859.52        77.70 o                         
   3  -2   3        278.57        256.75         6.88 o                         
   4  -2   3        759.89        749.18        24.86 o                         
   5  -2   3        118.00        121.54         3.83 o                         
   6  -2   3        157.60        171.26        11.57 o                         
  -6  -1   3        193.70        196.35         9.24 o                         
  -5  -1   3          1.63          2.43         1.35 o                         
  -4  -1   3        208.14        219.96         8.11 o                         
  -3  -1   3        375.36        372.10         7.98 o                         
  -2  -1   3        810.56        796.10        17.97 o                         
  -1  -1   3          1.25         -0.07         0.23 o                         
   0  -1   3        319.77        305.03         5.98 o                         
   1  -1   3       1739.52       1873.39        50.74 o                         
   2  -1   3        174.97        200.52         5.08 o                         
   3  -1   3         83.77         92.34         2.89 o                         
   4  -1   3        877.32        849.70        27.17 o                         
   5  -1   3         40.04         47.34         3.35 o                         
   6  -1   3        329.71        377.73        13.19 o                         
  -6   0   3        552.97        562.59        17.67 o                         
  -5   0   3         82.92         88.28         3.36 o                         
  -4   0   3       1557.26       1542.92        54.73 o                         
  -3   0   3        945.55        955.95        21.81 o                         
  -2   0   3       3482.93       3537.34        71.57 o                         
  -1   0   3       4402.49       4799.35       120.66 o                         
   0   0   3       4074.05       4445.69       127.94 o                         
   1   0   3       2040.44       2264.94        60.57 o                         
   2   0   3       2784.59       2951.99        78.24 o                         
   3   0   3        924.01        860.04        27.92 o                         
   4   0   3        544.27        546.66        15.64 o                         
   5   0   3        373.57        356.72        12.93 o                         
   6   0   3        347.52        359.54        12.61 o                         
  -6   1   3        484.61        505.89        18.52 o                         
  -5   1   3          6.63         10.88         1.59 o                         
  -4   1   3        186.54        204.18         6.51 o                         
  -3   1   3         12.33         12.25         0.77 o                         
  -2   1   3        867.71        913.73        19.58 o                         
  -1   1   3         29.40         20.33         0.95 o                         
   0   1   3        867.07        877.97        24.22 o                         
   1   1   3       3667.40       4009.70        82.38 o                         
   2   1   3        535.72        518.17        11.74 o                         
   3   1   3        236.28        222.67         5.48 o                         
   4   1   3       1160.07       1119.89        31.19 o                         
   5   1   3         60.78         65.79         2.70 o                         
   6   1   3        285.02        280.75        10.40 o                         
  -5   2   3        169.10        171.84         6.82 o                         
  -4   2   3        460.64        454.93        18.45 o                         
  -3   2   3        787.22        760.72        21.34 o                         
  -2   2   3       3212.74       2731.31        78.91 o                         
  -1   2   3        917.13        838.85        19.74 o                         
   0   2   3       5567.49       5622.37       114.59 o                         
   1   2   3       2470.43       2433.04        68.10 o                         
   2   2   3       3592.22       3527.22        74.37 o                         
   3   2   3        189.87        195.97         4.78 o                         
   4   2   3       1852.70       1756.20        58.88 o                         
   5   2   3        180.00        180.48         6.08 o                         
   6   2   3        446.09        434.11        13.94 o                         
  -5   3   3        142.97        149.16         5.28 o                         
  -4   3   3         34.70         36.68         1.94 o                         
  -3   3   3       1332.23       1208.00        34.34 o                         
  -2   3   3        141.13        134.60         3.42 o                         
  -1   3   3        784.69        760.40        21.30 o                         
   0   3   3          3.51          2.67         0.35 o                         
   1   3   3       1334.26       1471.16        34.10 o                         
   2   3   3          0.44          2.24         0.52 o                         
   3   3   3          4.41          6.55         0.65 o                         
   4   3   3          3.54          7.82         0.95 o                         
   5   3   3         12.54         11.64         1.47 o                         
   6   3   3         85.70         79.26         3.93 o                         
  -5   4   3         10.62         14.15         2.39 o                         
  -4   4   3        841.41        783.97        46.79 o                         
  -3   4   3         40.40         34.71         1.73 o                         
  -2   4   3       1558.83       1428.79        32.18 o                         
  -1   4   3        196.99        199.63         4.64 o                         
   0   4   3       4029.35       4336.37        87.19 o                         
   1   4   3        766.04        816.52        16.37 o                         
   2   4   3       1712.67       1635.48        34.39 o                         
   3   4   3        969.37        996.50        22.37 o                         
   4   4   3        407.45        398.48         9.63 o                         
   5   4   3       1093.32       1086.67        34.26 o                         
   6   4   3         13.52         14.77         2.06 o                         
  -4   5   3        175.23        158.74         5.72 o                         
  -3   5   3        304.00        269.01         7.22 o                         
  -2   5   3        119.57        116.72         3.39 o                         
  -1   5   3        223.03        225.22         5.59 o                         
   0   5   3        431.31        467.54        10.52 o                         
   1   5   3        319.53        329.71         8.61 o                         
   2   5   3          3.01          4.35         0.62 o                         
   3   5   3        333.44        336.89         8.18 o                         
   4   5   3         10.25         10.89         1.00 o                         
   5   5   3         40.23         38.55         1.99 o                         
  -3   6   3         29.72         27.28         1.53 o                         
  -2   6   3        168.85        153.20         4.30 o                         
  -1   6   3        650.43        655.18        16.68 o                         
   0   6   3        259.57        264.23         7.60 o                         
   1   6   3       1450.63       1429.59        44.97 o                         
   2   6   3         43.80         46.78         2.19 o                         
   3   6   3       1855.12       1910.82        59.86 o                         
   4   6   3        117.80        114.20         3.90 o                         
   5   6   3        448.35        395.61        23.35 o                         
  -2   7   3         38.98         38.43         1.63 o                         
  -1   7   3        834.95        807.51        20.53 o                         
   0   7   3          8.91         11.14         1.21 o                         
   1   7   3        546.69        552.60        14.24 o                         
   2   7   3          4.58          6.01         1.13 o                         
   3   7   3        593.58        588.71        18.83 o                         
   4   7   3         11.04         13.13         2.00 o                         
   0   8   3         27.49         30.61         1.71 o                         
   1   8   3        207.11        214.75         7.24 o                         
   2   8   3        289.90        295.47         9.75 o                         
  -3  -7   4        272.46        284.29         8.20 o                         
  -2  -7   4        285.39        283.48         8.12 o                         
  -1  -7   4        574.33        564.34        14.42 o                         
   0  -7   4        329.30        327.66         8.67 o                         
   1  -7   4        167.70        158.83         5.83 o                         
  -4  -6   4        174.54        185.98         5.62 o                         
  -3  -6   4        236.15        239.96         6.98 o                         
  -2  -6   4        112.63        112.06         3.53 o                         
  -1  -6   4         99.70         96.62         2.70 o                         
   0  -6   4         73.49         71.15         2.49 o                         
   1  -6   4         24.47         23.61         2.05 o                         
   2  -6   4         54.42         51.61         3.09 o                         
   3  -6   4         47.55         41.74         6.09 o                         
  -5  -5   4        209.60        218.13         7.48 o                         
  -4  -5   4        458.89        472.39        12.25 o                         
  -3  -5   4        391.54        401.52        10.41 o                         
  -2  -5   4       1370.18       1368.43        37.77 o                         
  -1  -5   4        901.27        855.26        26.91 o                         
   0  -5   4        488.90        456.69        11.00 o                         
   1  -5   4       1046.63       1029.84        29.07 o                         
   2  -5   4        188.28        184.38         7.28 o                         
   3  -5   4       1104.35        959.61        64.12 o                         
   4  -5   4         10.31         15.88        15.13 o                         
  -5  -4   4        131.36        133.40         4.87 o                         
  -4  -4   4         23.50         27.89         1.27 o                         
  -3  -4   4         37.17         37.36         1.40 o                         
  -2  -4   4        135.02        141.77         3.38 o                         
  -1  -4   4         39.98         40.63         1.22 o                         
   0  -4   4          2.46          4.02         0.50 o                         
   1  -4   4          4.34          5.24         0.88 o                         
   2  -4   4         23.60         14.51         3.09 o                         
   3  -4   4         85.06         72.82         4.83 o                         
   4  -4   4         56.15         57.94         5.86 o                         
  -6  -3   4        166.95        192.28         8.14 o                         
  -5  -3   4        254.68        272.81         9.06 o                         
  -4  -3   4        152.19        158.88         3.89 o                         
  -3  -3   4       2275.37       2246.95        57.48 o                         
  -2  -3   4        420.27        420.41         8.38 o                         
  -1  -3   4       4641.93       4749.32       111.71 o                         
   0  -3   4         29.39         32.93         1.07 o                         
   1  -3   4       5337.64       5492.45       184.49 o                         
   2  -3   4        322.65        297.79        13.94 o                         
   3  -3   4       1048.19        935.69        49.26 o                         
   4  -3   4        130.99        135.25         5.62 o                         
   5  -3   4        587.02        655.54        29.38 o                         
  -6  -2   4        108.48        115.21         6.01 o                         
  -5  -2   4        214.77        236.17        11.93 o                         
  -4  -2   4         47.58         51.00         1.70 o                         
  -3  -2   4        620.78        636.11        14.33 o                         
  -2  -2   4         52.65         61.11         1.50 o                         
  -1  -2   4        241.75        214.62         4.12 o                         
   0  -2   4         87.19         92.94         2.23 o                         
   1  -2   4        615.03        634.39        14.32 o                         
   2  -2   4          3.95          8.04         1.04 o                         
   3  -2   4         14.63         19.14         1.06 o                         
   4  -2   4          1.90          3.70         0.89 o                         
   5  -2   4         75.88         82.93         3.57 o                         
  -6  -1   4         15.68         17.60         1.87 o                         
  -5  -1   4        585.92        593.20        25.83 o                         
  -4  -1   4         10.43         14.41         1.05 o                         
  -3  -1   4       3404.28       3650.53        84.86 o                         
  -2  -1   4        256.77        257.34         4.99 o                         
  -1  -1   4       1984.55       2029.77        47.93 o                         
   0  -1   4       4517.44       4511.68       100.47 o                         
   1  -1   4       3888.79       4066.41       149.71 o                         
   2  -1   4       1028.71        996.49        24.27 o                         
   3  -1   4        689.99        687.79        21.85 o                         
   4  -1   4       1162.59       1114.19        39.99 o                         
   5  -1   4        369.67        372.61        12.88 o                         
   6  -1   4        228.75        259.68        10.92 o                         
  -6   0   4         34.29         32.87         2.84 o                         
  -5   0   4        660.87        672.47        23.83 o                         
  -4   0   4        162.22        163.09         5.00 o                         
  -3   0   4        698.09        730.73        16.31 o                         
  -2   0   4        160.04        148.01         3.59 o                         
  -1   0   4        634.52        655.25        14.49 o                         
   0   0   4        818.56        803.83        16.90 o                         
   1   0   4         36.18         46.67         1.29 o                         
   2   0   4       2060.64       2038.05        72.55 o                         
   3   0   4        340.84        328.69         9.66 o                         
   4   0   4        905.39        870.90        26.23 o                         
   5   0   4        270.18        265.14         8.67 o                         
   6   0   4         92.59        102.04         4.19 o                         
  -6   1   4         12.18         15.56         4.40 o                         
  -5   1   4        148.01        150.49         6.07 o                         
  -4   1   4        375.70        375.76        16.49 o                         
  -3   1   4        212.53        231.05         6.93 o                         
  -2   1   4        305.44        292.70         5.45 o                         
  -1   1   4       2942.48       3161.75        81.68 o                         
   0   1   4       3301.31       3511.44        73.23 o                         
   1   1   4       2663.73       2594.27        70.76 o                         
   2   1   4        905.68        846.64        21.83 o                         
   3   1   4       2059.22       2104.72        59.86 o                         
   4   1   4        842.52        799.54        22.90 o                         
   5   1   4        527.99        524.51        16.82 o                         
   6   1   4        111.45        113.58         4.69 o                         
  -5   2   4        222.57        226.33         8.76 o                         
  -4   2   4        869.40        858.20        30.76 o                         
  -3   2   4         92.47        103.23         3.63 o                         
  -2   2   4       2478.48       2242.06        68.27 o                         
  -1   2   4        130.18        130.80         3.83 o                         
   0   2   4       4304.89       4401.72       109.62 o                         
   1   2   4         51.86         56.99         1.36 o                         
   2   2   4       1902.41       1924.75        38.44 o                         
   3   2   4         77.75         78.71         2.03 o                         
   4   2   4        327.15        301.03         8.80 o                         
   5   2   4         19.21         17.94         1.24 o                         
   6   2   4         18.52         21.80         2.35 o                         
  -5   3   4        204.09        213.61        10.27 o                         
  -4   3   4         15.97         19.08         1.97 o                         
  -3   3   4        289.76        307.34        10.88 o                         
  -2   3   4         11.31         11.91         0.93 o                         
  -1   3   4       2361.71       2419.00        63.18 o                         
   0   3   4        265.88        297.17         5.66 o                         
   1   3   4       1303.21       1308.75        26.20 o                         
   2   3   4        977.49       1008.38        22.68 o                         
   3   3   4       2026.06       2012.11        44.36 o                         
   4   3   4        584.92        531.44        23.19 o                         
   5   3   4         86.15         84.89         2.78 o                         
   6   3   4        821.31        803.05        29.05 o                         
  -4   4   4        948.48        855.40        31.07 o                         
  -3   4   4        164.22        158.19         7.34 o                         
  -2   4   4       1122.65       1056.00        32.70 o                         
  -1   4   4        475.49        469.30        16.21 o                         
   0   4   4        632.76        669.09        14.17 o                         
   1   4   4        801.47        882.22        17.69 o                         
   2   4   4        472.26        459.78        10.41 o                         
   3   4   4        318.31        327.50         7.54 o                         
   4   4   4        386.64        375.59        10.11 o                         
   5   4   4         99.72        103.29         4.03 o                         
   6   4   4         44.10         46.32         3.36 o                         
  -4   5   4         68.38         65.93         2.98 o                         
  -3   5   4         63.41         57.30         2.45 o                         
  -2   5   4        129.94        118.75         3.88 o                         
  -1   5   4         68.82         71.03         2.80 o                         
   0   5   4        216.57        238.87         6.35 o                         
   1   5   4         68.12         70.41         2.46 o                         
   2   5   4       2437.82       2474.79        55.42 o                         
   3   5   4         18.29         19.84         1.09 o                         
   4   5   4       1288.81       1241.64        29.32 o                         
   5   5   4         19.90         20.71         1.89 o                         
  -3   6   4        265.32        240.43         7.07 o                         
  -2   6   4        513.92        470.02        13.31 o                         
  -1   6   4        302.22        306.71         9.86 o                         
   0   6   4       1136.29       1177.24        32.52 o                         
   1   6   4         81.97         88.81         2.81 o                         
   2   6   4        869.20        868.06        24.57 o                         
   3   6   4        139.50        140.23         4.47 o                         
   4   6   4        505.79        476.61        13.74 o                         
   5   6   4         27.10         30.72         2.58 o                         
  -2   7   4        132.47        122.39         3.97 o                         
  -1   7   4        185.00        181.31         6.19 o                         
   0   7   4        381.33        380.16        10.86 o                         
   1   7   4          2.40          4.20         1.49 o                         
   2   7   4        351.39        363.76        10.61 o                         
   3   7   4         30.22         31.04         2.05 o                         
   4   7   4        191.85        196.02         7.75 o                         
   0   8   4        513.70        507.81        18.71 o                         
   1   8   4        115.61        115.76         4.49 o                         
   2   8   4        415.30        420.46        15.86 o                         
  -2  -7   5        390.88        403.37        11.26 o                         
  -1  -7   5         10.43         12.22         1.31 o                         
   0  -7   5        115.47        117.55         4.18 o                         
   1  -7   5          1.53          2.32         2.15 o                         
  -4  -6   5        174.45        182.58         6.26 o                         
  -3  -6   5        312.75        307.99         8.83 o                         
  -2  -6   5        444.97        452.94        11.60 o                         
  -1  -6   5        299.65        289.47         6.99 o                         
   0  -6   5        545.94        523.50        15.02 o                         
   1  -6   5        495.81        462.84        17.98 o                         
   2  -6   5        479.34        447.43        17.58 o                         
  -4  -5   5        256.29        258.70         8.65 o                         
  -3  -5   5        147.30        151.99         4.22 o                         
  -2  -5   5        122.30        115.35         3.25 o                         
  -1  -5   5        432.14        434.72        10.44 o                         
   0  -5   5         12.47         12.80         0.72 o                         
   1  -5   5        219.15        221.30         6.55 o                         
   2  -5   5          6.09          5.25         2.28 o                         
   3  -5   5        136.32        127.41         9.41 o                         
  -5  -4   5         21.31         23.31         1.85 o                         
  -4  -4   5        373.63        383.52        11.37 o                         
  -3  -4   5        116.72        115.72         3.41 o                         
  -2  -4   5        806.66        807.42        20.80 o                         
  -1  -4   5        103.56        101.74         2.97 o                         
   0  -4   5       3422.34       3452.87        86.50 o                         
   1  -4   5         27.97         30.59         1.26 o                         
   2  -4   5       1665.56       1624.45        65.63 o                         
   3  -4   5         93.21         88.53         7.01 o                         
   4  -4   5        811.74        860.20        40.42 o                         
  -5  -3   5        383.89        406.89        13.17 o                         
  -4  -3   5        181.16        186.09         4.49 o                         
  -3  -3   5        571.02        591.85        14.40 o                         
  -2  -3   5        658.47        658.20        15.86 o                         
  -1  -3   5        310.98        317.44         7.93 o                         
   0  -3   5        182.99        185.31         4.43 o                         
   1  -3   5        767.42        767.84        16.33 o                         
   2  -3   5        307.05        312.58         7.65 o                         
   3  -3   5         53.94         52.88         2.10 o                         
   4  -3   5         32.46         34.44         1.85 o                         
   5  -3   5         63.01         73.26        10.09 o                         
  -5  -2   5         39.92         43.66         2.10 o                         
  -4  -2   5        787.99        823.17        19.77 o                         
  -3  -2   5        323.77        336.41         7.70 o                         
  -2  -2   5       2055.83       2000.12        45.57 o                         
  -1  -2   5        188.21        190.80         3.81 o                         
   0  -2   5       1933.68       2005.19        46.04 o                         
   1  -2   5        739.90        703.84        15.46 o                         
   2  -2   5        804.71        856.48        23.04 o                         
   3  -2   5       1296.23       1251.67        34.99 o                         
   4  -2   5        274.99        290.52         8.42 o                         
   5  -2   5        394.56        437.60        19.81 o                         
  -6  -1   5        398.69        412.89        18.35 o                         
  -5  -1   5        144.71        160.83         8.59 o                         
  -4  -1   5       1033.01       1094.33        24.35 o                         
  -3  -1   5        915.33        893.56        18.77 o                         
  -2  -1   5        625.37        592.48        12.49 o                         
  -1  -1   5        470.71        465.22         9.47 o                         
   0  -1   5       1213.81       1227.40        25.73 o                         
   1  -1   5       1592.73       1726.10        48.15 o                         
   2  -1   5         77.51         78.87         2.38 o                         
   3  -1   5       1117.96       1107.35        30.98 o                         
   4  -1   5          4.16          4.93         0.90 o                         
   5  -1   5        761.99        765.14        26.24 o                         
  -5   0   5         34.09         41.65         5.43 o                         
  -4   0   5         14.89         23.20         2.37 o                         
  -3   0   5         31.56         31.09         1.19 o                         
  -2   0   5         59.70         67.54         1.79 o                         
  -1   0   5        944.38        911.26        18.35 o                         
   0   0   5        140.57        144.30         2.93 o                         
   1   0   5       1156.41       1117.81        49.77 o                         
   2   0   5       1339.64       1347.89        39.41 o                         
   3   0   5       1132.03       1101.11        36.76 o                         
   4   0   5        247.71        240.40         7.85 o                         
   5   0   5        447.09        454.13        15.62 o                         
   6   0   5        226.41        245.81         8.81 o                         
  -5   1   5        608.50        583.01        25.46 o                         
  -4   1   5        578.82        574.33        21.41 o                         
  -3   1   5       1724.45       1747.53        55.73 o                         
  -2   1   5         77.81         87.13         2.24 o                         
  -1   1   5       4424.76       4775.29       127.73 o                         
   0   1   5         99.64         94.45         2.29 o                         
   1   1   5       4394.35       4393.28       125.91 o                         
   2   1   5        152.41        157.22         3.71 o                         
   3   1   5       2749.04       2353.73        91.17 o                         
   4   1   5        236.48        224.50         7.38 o                         
   5   1   5        251.66        243.45         9.03 o                         
   6   1   5         44.09         45.13         2.57 o                         
  -5   2   5         15.57         16.91         2.30 o                         
  -4   2   5          2.67          2.48         1.47 o                         
  -3   2   5          6.29          8.71         1.01 o                         
  -2   2   5        146.28        163.44         4.17 o                         
  -1   2   5        103.00        107.91         2.92 o                         
   0   2   5        303.74        296.54         6.44 o                         
   1   2   5        457.40        454.64         9.73 o                         
   2   2   5        782.17        756.98        16.19 o                         
   3   2   5        338.14        328.16         8.79 o                         
   4   2   5        444.26        414.76        12.07 o                         
   5   2   5        441.63        419.37        13.44 o                         
   6   2   5         76.28         78.57         3.69 o                         
  -5   3   5        990.89       1023.72        36.83 o                         
  -4   3   5         70.29         73.08         3.66 o                         
  -3   3   5       1613.31       1683.09        53.56 o                         
  -2   3   5        210.74        210.62         6.35 o                         
  -1   3   5       3685.19       3943.60       118.66 o                         
   0   3   5        595.53        606.30        13.00 o                         
   1   3   5        392.18        389.54         8.95 o                         
   2   3   5       1631.26       1662.48        37.44 o                         
   3   3   5        756.35        722.62        15.28 o                         
   4   3   5        569.25        554.36        14.64 o                         
   5   3   5        118.85        118.76         5.46 o                         
   6   3   5        328.03        333.26        15.04 o                         
  -4   4   5         13.07         14.31         2.14 o                         
  -3   4   5         77.45         83.46         6.00 o                         
  -2   4   5         14.20         14.41         1.82 o                         
  -1   4   5          0.95          4.14         1.65 o                         
   0   4   5          7.51         12.75         1.13 o                         
   1   4   5        259.66        283.80         6.20 o                         
   2   4   5         19.79         26.60         1.26 o                         
   3   4   5       1015.19       1020.38        22.94 o                         
   4   4   5         41.62         44.46         2.01 o                         
   5   4   5       1033.10        984.56        31.17 o                         
  -4   5   5         90.69         85.78         9.84 o                         
  -3   5   5        425.06        394.33        12.82 o                         
  -2   5   5       1087.19       1036.16        32.30 o                         
  -1   5   5        639.20        643.16        20.69 o                         
   0   5   5        510.07        541.46        15.30 o                         
   1   5   5       1049.14       1015.96        35.01 o                         
   2   5   5        729.62        743.23        17.72 o                         
   3   5   5        686.14        672.15        16.03 o                         
   4   5   5        183.20        187.19         5.76 o                         
   5   5   5        388.00        387.69        14.52 o                         
  -3   6   5          5.09          4.84         1.71 o                         
  -2   6   5        337.00        312.82        10.27 o                         
  -1   6   5        106.67        101.86         4.08 o                         
   0   6   5        524.73        555.27        17.41 o                         
   1   6   5        347.21        360.00         9.54 o                         
   2   6   5        296.46        300.50         9.87 o                         
   3   6   5        287.03        287.50         8.53 o                         
   4   6   5          1.86          3.20         1.48 o                         
  -2   7   5         95.23         87.58         5.79 o                         
  -1   7   5        563.02        542.80        17.21 o                         
   0   7   5        160.64        163.40         6.71 o                         
   1   7   5        946.98        983.57        27.68 o                         
   2   7   5        307.19        309.56        10.25 o                         
   3   7   5        226.11        226.47         7.74 o                         
   4   7   5        309.82        304.64        11.52 o                         
   1   8   5         24.14         24.20         3.52 o                         
  -1  -7   6        257.46        242.71         9.41 o                         
   0  -7   6        109.01        102.71         4.58 o                         
  -3  -6   6        499.75        500.25        17.85 o                         
  -2  -6   6        273.66        273.85         7.92 o                         
  -1  -6   6         40.90         39.00         1.63 o                         
   0  -6   6        573.71        558.50        16.09 o                         
   1  -6   6         72.37         67.32         3.25 o                         
   2  -6   6        310.87        288.62        11.97 o                         
  -4  -5   6          2.87          2.64         1.51 o                         
  -3  -5   6        115.75        116.37         3.80 o                         
  -2  -5   6         10.72          9.53         0.98 o                         
  -1  -5   6        343.85        328.07         8.70 o                         
   0  -5   6         42.62         40.12         1.34 o                         
   1  -5   6        841.36        818.15        24.16 o                         
   2  -5   6         10.39          9.00         1.54 o                         
   3  -5   6        634.97        596.67        34.88 o                         
  -5  -4   6        137.40        142.31         5.96 o                         
  -4  -4   6       1070.92       1122.85        35.43 o                         
  -3  -4   6        169.63        166.04         5.21 o                         
  -2  -4   6        749.55        731.23        18.92 o                         
  -1  -4   6        275.71        259.00         6.50 o                         
   0  -4   6       1286.27       1266.91        29.26 o                         
   1  -4   6        187.48        187.08         5.27 o                         
   2  -4   6        428.47        440.96        14.44 o                         
   3  -4   6        139.25        136.17         5.36 o                         
   4  -4   6        322.64        348.60        15.62 o                         
  -5  -3   6         69.14         70.59         4.77 o                         
  -4  -3   6        173.12        174.94         5.49 o                         
  -3  -3   6        277.03        286.33         8.54 o                         
  -2  -3   6        413.61        407.74         9.92 o                         
  -1  -3   6       1032.24        992.98        24.01 o                         
   0  -3   6         19.34         18.30         0.83 o                         
   1  -3   6        518.26        517.78        12.67 o                         
   2  -3   6        256.81        258.56         6.42 o                         
   3  -3   6        197.77        219.50         6.83 o                         
   4  -3   6        437.40        486.29        21.72 o                         
  -5  -2   6        504.79        528.13        15.04 o                         
  -4  -2   6        639.16        656.53        14.69 o                         
  -3  -2   6        631.02        656.34        13.85 o                         
  -2  -2   6        965.41        942.07        24.21 o                         
  -1  -2   6       1347.17       1311.46        29.56 o                         
   0  -2   6       1397.84       1389.08        33.68 o                         
   1  -2   6        308.96        316.73         7.25 o                         
   2  -2   6        905.41        970.51        24.67 o                         
   3  -2   6        540.97        528.80        14.96 o                         
   4  -2   6        696.28        714.07        23.03 o                         
   5  -2   6          7.21          7.98         2.12 o                         
  -5  -1   6         53.89         61.81         3.39 o                         
  -4  -1   6        250.19        252.09         6.88 o                         
  -3  -1   6         13.05         14.10         1.20 o                         
  -2  -1   6          0.06          1.13         0.57 o                         
  -1  -1   6        122.56        121.20         2.63 o                         
   0  -1   6        335.81        347.51         7.78 o                         
   1  -1   6        120.78        114.05         3.14 o                         
   2  -1   6        898.59        862.30        24.12 o                         
   3  -1   6         58.89         63.64         2.15 o                         
   4  -1   6        421.45        420.05        12.03 o                         
   5  -1   6         17.25         17.98         1.43 o                         
  -5   0   6        326.06        341.20        15.23 o                         
  -4   0   6        722.40        768.68        27.09 o                         
  -3   0   6        355.96        367.35         9.00 o                         
  -2   0   6       3329.54       3506.78        91.93 o                         
  -1   0   6        712.47        718.61        15.20 o                         
   0   0   6       2392.81       2547.75        61.78 o                         
   1   0   6         58.40         59.87         1.86 o                         
   2   0   6       4600.41       4859.20       223.50 o                         
   3   0   6         44.72         47.15         2.20 o                         
   4   0   6       1138.43       1105.87        35.15 o                         
   5   0   6        120.63        122.43         4.72 o                         
  -5   1   6        117.76        118.03         5.95 o                         
  -4   1   6         33.24         37.08         2.00 o                         
  -3   1   6        313.95        298.00         8.89 o                         
  -2   1   6          1.42          2.96         0.68 o                         
  -1   1   6        200.54        205.93         4.79 o                         
   0   1   6        294.26        286.20         5.67 o                         
   1   1   6          3.84          3.64         0.63 o                         
   2   1   6        162.42        161.64         4.85 o                         
   3   1   6          9.11          8.63         0.91 o                         
   4   1   6         90.63         82.90         3.10 o                         
   5   1   6        119.03        120.21         4.84 o                         
   6   1   6        139.42        143.38         7.07 o                         
  -5   2   6          7.74         10.06         2.06 o                         
  -4   2   6       1076.45       1149.66        56.41 o                         
  -3   2   6        163.61        159.16         5.63 o                         
  -2   2   6       3503.57       3793.71       107.39 o                         
  -1   2   6         73.80         78.10         2.11 o                         
   0   2   6       3040.92       2942.71       119.88 o                         
   1   2   6       1147.75       1174.08        26.57 o                         
   2   2   6       1065.95       1011.57        21.20 o                         
   3   2   6        992.71        972.71        25.50 o                         
   4   2   6        182.85        183.26         5.63 o                         
   5   2   6       1005.66        926.56        33.12 o                         
   6   2   6         92.71         94.10         5.20 o                         
  -4   3   6        248.73        271.77        10.99 o                         
  -3   3   6         12.21         14.76         1.46 o                         
  -2   3   6        299.67        319.64         9.46 o                         
  -1   3   6        490.83        493.27        11.24 o                         
   0   3   6         44.80         46.17         1.46 o                         
   1   3   6        147.02        158.61         3.63 o                         
   2   3   6          1.30          5.28         0.84 o                         
   3   3   6        245.47        234.55         6.42 o                         
   4   3   6        375.74        366.58         9.86 o                         
   5   3   6         42.11         44.25         2.11 o                         
  -4   4   6        417.27        442.53        16.44 o                         
  -3   4   6        315.80        331.04        12.87 o                         
  -2   4   6        367.60        363.32        15.91 o                         
  -1   4   6       1140.02       1132.68        35.72 o                         
   0   4   6        575.41        576.27        12.38 o                         
   1   4   6       1978.49       2043.57        43.17 o                         
   2   4   6        326.42        315.44         7.32 o                         
   3   4   6        700.04        709.33        16.03 o                         
   4   4   6        499.03        479.24        14.10 o                         
   5   4   6        478.14        455.96        14.78 o                         
  -3   5   6        431.18        415.41        25.02 o                         
  -2   5   6         31.54         36.27         3.61 o                         
  -1   5   6        951.45        942.86        46.08 o                         
   0   5   6         90.51         96.41         3.79 o                         
   1   5   6       1252.25       1325.20        37.66 o                         
   2   5   6         38.64         46.81         2.82 o                         
   3   5   6        609.95        596.67        14.31 o                         
   4   5   6        193.10        191.75         5.93 o                         
   5   5   6         55.56         53.36         3.30 o                         
  -2   6   6        182.65        172.23         6.38 o                         
  -1   6   6        257.81        259.97        10.53 o                         
   0   6   6        806.23        818.26        25.95 o                         
   1   6   6        235.08        243.45         8.14 o                         
   2   6   6        506.62        515.62        16.57 o                         
   3   6   6        457.54        443.60        12.94 o                         
   4   6   6        280.15        263.90        10.37 o                         
  -1   7   6        357.67        358.25        16.24 o                         
   0   7   6         28.26         30.70         2.68 o                         
   1   7   6        428.24        440.71        16.52 o                         
   2   7   6        155.64        154.37         5.67 o                         
   3   7   6          3.59          4.04         1.97 o                         
  -2  -6   7         12.00         12.90         1.69 o                         
  -1  -6   7          2.92          3.07         0.95 o                         
   0  -6   7         26.89         31.31         3.09 o                         
   1  -6   7          1.40          0.55         1.55 o                         
  -4  -5   7         88.93         85.29         6.28 o                         
  -3  -5   7        922.29        911.21        32.87 o                         
  -2  -5   7         66.63         61.15         2.28 o                         
  -1  -5   7       1290.39       1187.16        32.68 o                         
   0  -5   7         93.99         88.35         2.52 o                         
   1  -5   7        781.24        767.70        28.34 o                         
   2  -5   7        116.79        108.08         4.68 o                         
   3  -5   7        495.13        530.52        20.34 o                         
  -4  -4   7          4.90          3.54         1.64 o                         
  -3  -4   7        289.23        281.43         8.47 o                         
  -2  -4   7         77.46         75.50         2.43 o                         
  -1  -4   7        317.19        297.23         8.54 o                         
   0  -4   7         44.53         43.68         1.90 o                         
   1  -4   7         76.48         81.31         2.97 o                         
   2  -4   7        194.13        206.30         7.88 o                         
   3  -4   7         31.62         35.21         1.72 o                         
  -5  -3   7        433.52        438.33        21.18 o                         
  -4  -3   7        156.70        156.63         6.26 o                         
  -3  -3   7        816.48        761.57        27.14 o                         
  -2  -3   7        654.46        589.38        17.18 o                         
  -1  -3   7        988.07        919.45        23.71 o                         
   0  -3   7        555.51        548.01        12.82 o                         
   1  -3   7        966.00        996.15        22.58 o                         
   2  -3   7        486.70        508.92        11.74 o                         
   3  -3   7        514.17        549.08        18.27 o                         
   4  -3   7        246.25        272.58        12.60 o                         
  -5  -2   7        440.41        451.88        16.97 o                         
  -4  -2   7         14.00         12.71         1.23 o                         
  -3  -2   7        259.03        262.47         7.19 o                         
  -2  -2   7         56.28         60.66         3.27 o                         
  -1  -2   7        295.02        282.67         7.48 o                         
   0  -2   7        661.34        669.68        15.41 o                         
   1  -2   7        381.62        400.96         8.71 o                         
   2  -2   7        418.40        438.02        11.39 o                         
   3  -2   7        128.98        128.91         3.91 o                         
   4  -2   7         58.49         64.11         4.80 o                         
   5  -2   7        294.91        338.25        28.99 o                         
  -5  -1   7        152.77        152.53         6.27 o                         
  -4  -1   7        246.49        250.95         7.38 o                         
  -3  -1   7        897.07        900.54        23.48 o                         
  -2  -1   7        421.44        402.08         9.16 o                         
  -1  -1   7       2075.50       2013.81        48.08 o                         
   0  -1   7        539.13        545.49        13.29 o                         
   1  -1   7       1887.48       1860.29        62.98 o                         
   2  -1   7        250.04        250.68         7.23 o                         
   3  -1   7       1587.57       1600.71        45.00 o                         
   4  -1   7         74.52         78.79         3.15 o                         
   5  -1   7        654.12        723.82        24.79 o                         
  -5   0   7        137.30        145.66        11.45 o                         
  -4   0   7        322.74        314.31        10.30 o                         
  -3   0   7         10.20         12.77         0.95 o                         
  -2   0   7       1913.72       1853.14        43.61 o                         
  -1   0   7         47.36         52.32         1.64 o                         
   0   0   7        538.87        529.44        11.81 o                         
   1   0   7         58.82         60.58         2.10 o                         
   2   0   7        626.62        617.67        17.61 o                         
   3   0   7          3.98          3.24         0.87 o                         
   4   0   7          0.34         -0.47         0.90 o                         
   5   0   7         17.42         18.91         1.58 o                         
  -5   1   7        346.94        334.92        14.97 o                         
  -4   1   7         12.06         13.31         1.75 o                         
  -3   1   7       1198.64       1186.16        34.30 o                         
  -2   1   7         98.88        100.12         2.79 o                         
  -1   1   7       2591.68       2662.66        94.94 o                         
   0   1   7        155.67        160.33         4.06 o                         
   1   1   7       2660.82       2429.19        82.24 o                         
   2   1   7        550.40        528.29        15.21 o                         
   3   1   7        516.11        473.24        15.16 o                         
   4   1   7        857.59        798.94        25.60 o                         
   5   1   7        100.41        103.85         4.32 o                         
  -5   2   7         59.25         63.52        17.17 o                         
  -4   2   7        237.11        254.18        21.30 o                         
  -3   2   7        503.72        490.63        16.04 o                         
  -2   2   7        498.24        529.77        13.02 o                         
  -1   2   7        307.68        330.15         7.58 o                         
   0   2   7        457.83        468.68        10.68 o                         
   1   2   7        646.77        638.83        14.38 o                         
   2   2   7        871.96        850.26        24.44 o                         
   3   2   7          4.69          4.68         0.97 o                         
   4   2   7        160.76        154.52         5.34 o                         
   5   2   7          1.49          2.92         1.34 o                         
  -4   3   7          3.72          5.51         1.85 o                         
  -3   3   7        331.18        350.45         9.55 o                         
  -2   3   7        209.44        214.28         6.54 o                         
  -1   3   7        221.09        219.60         5.24 o                         
   0   3   7       1583.69       1592.22        39.69 o                         
   1   3   7        159.95        151.37         3.74 o                         
   2   3   7       1948.15       1922.79        38.38 o                         
   3   3   7         47.54         45.89         1.92 o                         
   4   3   7        987.79        922.51        24.34 o                         
   5   3   7        135.62        134.85         4.95 o                         
  -4   4   7        393.15        447.53        24.36 o                         
  -3   4   7        217.92        234.99         9.11 o                         
  -2   4   7        725.77        763.62        24.26 o                         
  -1   4   7         19.86         29.80         3.60 o                         
   0   4   7       1931.77       1945.19        49.65 o                         
   1   4   7        100.62         98.32         2.72 o                         
   2   4   7       1142.05       1097.02        24.63 o                         
   3   4   7         12.37         13.77         1.14 o                         
   4   4   7        965.76        904.51        26.20 o                         
   5   4   7          2.48          0.80         1.75 o                         
  -3   5   7          1.63          5.37         2.30 o                         
  -2   5   7        151.57        151.96         6.61 o                         
  -1   5   7         19.45         20.35         1.91 o                         
   0   5   7        505.76        519.28        19.28 o                         
   1   5   7        302.87        311.79         9.28 o                         
   2   5   7        222.06        226.60         5.81 o                         
   3   5   7        353.65        341.17         9.12 o                         
   4   5   7        381.16        363.83        11.94 o                         
  -2   6   7        650.70        657.00        24.23 o                         
  -1   6   7         80.27         82.70         4.59 o                         
   0   6   7       1077.51       1125.93        42.16 o                         
   1   6   7         75.30         78.85         4.08 o                         
   2   6   7        394.48        395.37        12.91 o                         
   3   6   7        438.63        426.34        12.47 o                         
   4   6   7         82.34         74.91         3.95 o                         
  -1   7   7         55.94         57.91         4.72 o                         
   0   7   7         64.70         66.49         4.14 o                         
   1   7   7          5.24          7.54         2.28 o                         
   2   7   7        311.01        309.70        11.96 o                         
   3   7   7         30.37         34.09         4.31 o                         
  -1  -6   8         28.30         26.96         1.60 o                         
   0  -6   8        797.20        815.57        28.91 o                         
  -3  -5   8         22.78         23.20         2.25 o                         
  -2  -5   8        267.90        252.62         8.29 o                         
  -1  -5   8         78.36         74.91         2.64 o                         
   0  -5   8        147.48        149.45         6.01 o                         
   1  -5   8          1.44         -2.35         2.35 o                         
   2  -5   8         98.02        104.12         5.11 o                         
  -4  -4   8        395.50        398.06        18.35 o                         
  -3  -4   8         14.41         15.46         2.47 o                         
  -2  -4   8        859.33        807.47        25.97 o                         
  -1  -4   8        255.26        243.46         6.61 o                         
   0  -4   8        406.72        398.37         9.98 o                         
   1  -4   8        329.13        348.06         9.53 o                         
   2  -4   8        570.93        626.04        20.96 o                         
   3  -4   8        228.98        237.16        12.31 o                         
  -4  -3   8        306.68        304.64        11.47 o                         
  -3  -3   8        123.67        116.55         4.30 o                         
  -2  -3   8        578.08        528.59        15.41 o                         
  -1  -3   8        211.47        203.97         5.59 o                         
   0  -3   8        128.80        135.12         3.68 o                         
   1  -3   8        742.96        785.60        18.21 o                         
   2  -3   8          5.05         10.73         1.63 o                         
   3  -3   8        462.66        502.04        19.81 o                         
   4  -3   8         95.43         97.50         8.72 o                         
  -4  -2   8         41.89         42.53         2.27 o                         
  -3  -2   8        248.93        238.33         8.08 o                         
  -2  -2   8        485.72        447.98        13.10 o                         
  -1  -2   8        133.74        132.06         4.16 o                         
   0  -2   8        806.30        849.33        22.10 o                         
   1  -2   8        633.55        650.74        14.15 o                         
   2  -2   8        658.78        714.42        20.48 o                         
   3  -2   8        121.65        128.30         3.95 o                         
   4  -2   8        468.55        514.12        42.31 o                         
  -5  -1   8        229.60        237.43         9.12 o                         
  -4  -1   8        152.88        151.97         4.75 o                         
  -3  -1   8       1035.86        977.06        25.52 o                         
  -2  -1   8         18.22         17.97         1.05 o                         
  -1  -1   8       1982.01       1866.58        55.19 o                         
   0  -1   8         17.09         21.14         1.72 o                         
   1  -1   8       1929.34       1988.13        52.42 o                         
   2  -1   8         60.24         60.55         2.37 o                         
   3  -1   8        444.11        449.69        13.96 o                         
   4  -1   8         36.53         37.03         2.03 o                         
   5  -1   8        116.36        137.12         5.51 o                         
  -5   0   8         65.91         60.73         3.43 o                         
  -4   0   8        252.68        251.97         8.41 o                         
  -3   0   8          9.89         11.37         0.98 o                         
  -2   0   8        386.28        389.19         9.48 o                         
  -1   0   8          9.70         11.55         0.75 o                         
   0   0   8       1693.40       1663.21        58.30 o                         
   1   0   8        203.51        196.45         5.87 o                         
   2   0   8        644.96        613.75        16.97 o                         
   3   0   8        220.96        213.07         6.83 o                         
   4   0   8        391.58        386.45        13.71 o                         
   5   0   8        432.67        456.59        15.84 o                         
  -4   1   8         99.60         89.34         4.84 o                         
  -3   1   8        895.39        830.63        24.12 o                         
  -2   1   8        267.99        270.22         6.73 o                         
  -1   1   8        765.42        760.51        18.17 o                         
   0   1   8        892.77        943.87        22.51 o                         
   1   1   8        753.70        703.94        18.48 o                         
   2   1   8        508.11        477.72        13.78 o                         
   3   1   8        599.89        556.61        17.83 o                         
   4   1   8        234.03        222.63         8.34 o                         
   5   1   8        162.94        162.13         7.34 o                         
  -4   2   8         75.14         79.54         4.07 o                         
  -3   2   8         82.98         84.24         3.59 o                         
  -2   2   8         12.61         16.42         1.08 o                         
  -1   2   8        216.52        229.09         7.56 o                         
   0   2   8        142.34        136.94         3.65 o                         
   1   2   8        640.02        646.88        14.55 o                         
   2   2   8         27.62         33.05         1.64 o                         
   3   2   8       1933.47       1793.02        56.80 o                         
   4   2   8          8.44         10.57         1.53 o                         
   5   2   8        449.60        442.21        16.15 o                         
  -4   3   8        251.14        264.09        10.32 o                         
  -3   3   8        456.14        457.43        17.01 o                         
  -2   3   8        355.33        358.70        10.70 o                         
  -1   3   8       1132.66       1148.79        25.80 o                         
   0   3   8        200.39        208.73         5.05 o                         
   1   3   8       1510.38       1457.43        32.71 o                         
   2   3   8        208.39        208.00         5.79 o                         
   3   3   8       1148.54       1068.90        30.74 o                         
   4   3   8        113.08        109.63         4.36 o                         
   5   3   8        494.43        467.69        20.69 o                         
  -3   4   8          0.54          3.22         1.87 o                         
  -2   4   8        123.50        132.29         5.69 o                         
  -1   4   8        410.79        443.66        16.46 o                         
   0   4   8        257.97        264.83         7.97 o                         
   1   4   8        285.11        301.70         7.11 o                         
   2   4   8         78.01         76.14         2.47 o                         
   3   4   8        305.53        304.34         9.15 o                         
   4   4   8         39.03         46.63         4.47 o                         
   5   4   8         95.11         95.14         6.49 o                         
  -3   5   8        781.18        853.86        52.93 o                         
  -2   5   8         41.65         44.87         3.28 o                         
  -1   5   8       1083.05       1138.56        41.45 o                         
   0   5   8        143.93        149.08         8.14 o                         
   1   5   8        961.40        927.33        29.54 o                         
   2   5   8        227.44        232.33         5.98 o                         
   3   5   8        552.45        539.28        15.59 o                         
   4   5   8        454.18        442.62        16.44 o                         
  -1   6   8         43.81         47.80         4.66 o                         
   0   6   8         19.90         24.42         2.64 o                         
   1   6   8         12.37         12.93         2.27 o                         
   2   6   8         14.04         19.02         2.13 o                         
   3   6   8         56.97         57.79         3.45 o                         
   1   7   8         69.20         69.84         6.14 o                         
  -2  -5   9         33.17         31.94         3.27 o                         
  -1  -5   9        280.64        268.40         9.74 o                         
   0  -5   9         82.11         85.53         3.61 o                         
   1  -5   9        252.45        270.65        13.91 o                         
  -3  -4   9        271.06        247.62         8.36 o                         
  -2  -4   9        307.97        288.27        10.85 o                         
  -1  -4   9        344.55        320.63         9.53 o                         
   0  -4   9        272.56        277.11         8.02 o                         
   1  -4   9        193.66        214.43         6.61 o                         
   2  -4   9        552.24        624.16        24.90 o                         
  -4  -3   9          1.00         -0.74         1.59 o                         
  -3  -3   9          0.36         -0.77         1.38 o                         
  -2  -3   9         18.53         16.00         1.52 o                         
  -1  -3   9         69.08         68.89         3.45 o                         
   0  -3   9        237.05        238.57         6.49 o                         
   1  -3   9         99.88        111.73         3.17 o                         
   2  -3   9        130.33        143.42         4.99 o                         
   3  -3   9        145.30        159.51         8.51 o                         
  -4  -2   9        384.70        362.51        13.45 o                         
  -3  -2   9        203.90        186.72         7.29 o                         
  -2  -2   9       1135.41       1017.23        33.54 o                         
  -1  -2   9         20.53         23.30         1.57 o                         
   0  -2   9       1937.23       2075.55        58.86 o                         
   1  -2   9         40.39         46.53         1.85 o                         
   2  -2   9       1472.59       1559.78        45.10 o                         
   3  -2   9         24.76         27.96         1.73 o                         
   4  -2   9        438.89        466.78        55.23 o                         
  -4  -1   9         71.82         66.74         3.54 o                         
  -3  -1   9          2.46          3.32         1.13 o                         
  -2  -1   9         53.01         51.27         2.91 o                         
  -1  -1   9        181.23        179.89         5.55 o                         
   0  -1   9          0.74          1.71         0.82 o                         
   1  -1   9        103.78        112.81         3.59 o                         
   2  -1   9         92.26         93.09         3.30 o                         
   3  -1   9        291.84        297.18        10.40 o                         
   4  -1   9         67.63         76.50         4.64 o                         
  -4   0   9       1022.19        965.74        30.57 o                         
  -3   0   9         75.95         76.92         2.49 o                         
  -2   0   9       1196.90       1158.81        33.30 o                         
  -1   0   9        152.83        154.65         4.83 o                         
   0   0   9       1210.69       1260.82        40.20 o                         
   1   0   9        805.13        811.02        25.67 o                         
   2   0   9        353.46        334.21         9.72 o                         
   3   0   9        586.67        569.93        19.59 o                         
   4   0   9        437.98        440.09        15.22 o                         
  -4   1   9        286.27        264.92        10.14 o                         
  -3   1   9          8.99          8.15         1.41 o                         
  -2   1   9         49.82         53.62         1.89 o                         
  -1   1   9         36.76         39.52         1.55 o                         
   0   1   9          4.51          5.44         1.08 o                         
   1   1   9          6.85         10.47         1.04 o                         
   2   1   9        502.64        459.51        13.34 o                         
   3   1   9         88.66         93.30         3.54 o                         
   4   1   9        517.35        494.40        17.95 o                         
   5   1   9         44.67         48.65         4.47 o                         
  -4   2   9        402.42        401.49        15.07 o                         
  -3   2   9        295.60        293.80        11.16 o                         
  -2   2   9        311.84        314.22         8.49 o                         
  -1   2   9        841.43        875.16        27.07 o                         
   0   2   9        936.18        964.31        28.53 o                         
   1   2   9        250.78        255.10         7.64 o                         
   2   2   9        794.97        781.13        22.55 o                         
   3   2   9        544.29        496.19        16.06 o                         
   4   2   9        619.82        562.81        20.43 o                         
   5   2   9        125.91        128.65         9.22 o                         
  -3   3   9        278.35        279.33        10.73 o                         
  -2   3   9          3.40          5.65         1.57 o                         
  -1   3   9        904.52        939.42        38.09 o                         
   0   3   9        158.51        178.64         6.34 o                         
   1   3   9        522.41        516.89        15.15 o                         
   2   3   9        274.68        272.82         9.23 o                         
   3   3   9        107.15        102.91         3.96 o                         
   4   3   9         82.99         81.14         4.26 o                         
  -3   4   9         19.44         21.96         2.59 o                         
  -2   4   9        945.75       1005.24        31.90 o                         
  -1   4   9        161.10        174.06        11.45 o                         
   0   4   9        782.63        786.10        20.46 o                         
   1   4   9        130.54        134.20         3.79 o                         
   2   4   9        889.57        860.68        24.97 o                         
   3   4   9        395.45        386.26        14.50 o                         
   4   4   9        243.29        237.22         9.28 o                         
  -2   5   9         34.04         42.84         3.38 o                         
  -1   5   9        307.43        324.03        12.50 o                         
   0   5   9         70.89         75.64         4.38 o                         
   1   5   9         62.31         64.12         3.28 o                         
   2   5   9         97.08         99.67         4.95 o                         
   3   5   9          5.97          7.42         1.86 o                         
  -1   6   9        183.78        195.33        10.11 o                         
   0   6   9         72.99         81.29         4.75 o                         
   1   6   9        653.39        656.09        24.20 o                         
   2   6   9         84.43         81.43         4.69 o                         
  -2  -4  10         29.85         25.71         3.09 o                         
  -1  -4  10          7.88          8.12         1.26 o                         
   0  -4  10         20.45         21.37         1.43 o                         
   1  -4  10         54.20         62.79         2.71 o                         
  -3  -3  10        399.05        361.23        13.48 o                         
  -2  -3  10         63.00         63.53         3.18 o                         
  -1  -3  10        880.49        873.49        27.22 o                         
   0  -3  10        110.24        114.59         4.06 o                         
   1  -3  10        999.90       1111.60        30.77 o                         
   2  -3  10         14.09         21.20         1.60 o                         
  -3  -2  10         62.67         51.49         2.91 o                         
  -2  -2  10        132.19        121.50         4.99 o                         
  -1  -2  10         59.11         56.22         2.86 o                         
   0  -2  10         20.98         22.81         1.76 o                         
   1  -2  10          8.65         11.97         1.23 o                         
   2  -2  10          0.18          4.05         1.26 o                         
   3  -2  10         22.91         26.88         1.78 o                         
  -3  -1  10        724.37        688.88        25.03 o                         
  -2  -1  10         29.85         30.22         3.63 o                         
  -1  -1  10       1654.94       1596.78        47.83 o                         
   0  -1  10         75.90         81.67         3.60 o                         
   1  -1  10        500.58        514.16        14.76 o                         
   2  -1  10        546.29        491.78        17.95 o                         
   3  -1  10        364.98        368.29        13.40 o                         
   4  -1  10        372.57        383.47        15.72 o                         
  -3   0  10        353.46        332.65        10.83 o                         
  -2   0  10        126.66        114.89         4.72 o                         
  -1   0  10        168.24        161.83         5.66 o                         
   0   0  10        312.94        314.05        10.36 o                         
   1   0  10         30.87         35.58         1.73 o                         
   2   0  10         82.83         87.68         3.81 o                         
   3   0  10         45.35         47.64         2.66 o                         
   4   0  10        149.07        160.16         6.27 o                         
  -3   1  10        296.66        285.28         9.40 o                         
  -2   1  10        566.40        553.15        15.65 o                         
  -1   1  10        194.52        195.35         5.99 o                         
   0   1  10        542.75        541.35        17.54 o                         
   1   1  10        286.28        301.17         9.73 o                         
   2   1  10        750.82        678.77        24.41 o                         
   3   1  10        277.91        259.22         9.73 o                         
   4   1  10        252.15        244.31         9.25 o                         
  -3   2  10         33.95         34.18         2.41 o                         
  -2   2  10        651.73        621.66        19.81 o                         
  -1   2  10         41.63         41.66         2.43 o                         
   0   2  10       1349.50       1423.65        40.76 o                         
   1   2  10         56.99         69.16         5.69 o                         
   2   2  10        904.10        874.93        25.24 o                         
   3   2  10         40.96         38.55         2.44 o                         
   4   2  10        221.01        227.15        15.13 o                         
  -3   3  10        184.33        186.66         7.64 o                         
  -2   3  10        102.15        106.59         9.37 o                         
  -1   3  10        321.65        339.21        16.07 o                         
   0   3  10        123.29        129.44         5.15 o                         
   1   3  10        754.36        745.96        24.00 o                         
   2   3  10        202.10        198.01         6.94 o                         
   3   3  10        205.05        190.18         7.54 o                         
   4   3  10        262.26        248.38         9.66 o                         
  -2   4  10        772.36        786.11        51.69 o                         
  -1   4  10         86.40         99.64         8.61 o                         
   0   4  10        583.84        609.57        24.74 o                         
   1   4  10        152.76        151.09         5.63 o                         
   2   4  10        254.67        241.26        13.31 o                         
   3   4  10        311.37        289.28        11.17 o                         
  -1   5  10         83.52         82.93         4.52 o                         
   0   5  10        327.68        339.96        14.34 o                         
   1   5  10         52.59         53.46         3.01 o                         
   2   5  10        344.03        331.70        12.99 o                         
   3   5  10         12.23         13.85         2.41 o                         
  -2  -3  11         11.75         11.02         2.59 o                         
  -1  -3  11        436.96        387.40        16.93 o                         
   0  -3  11         95.99         99.04         4.03 o                         
   1  -3  11        123.77        138.05         5.29 o                         
  -2  -2  11        564.14        525.31        19.22 o                         
  -1  -2  11          7.39          8.90         2.71 o                         
   0  -2  11        697.92        739.22        24.20 o                         
   1  -2  11         48.99         56.11         4.13 o                         
   2  -2  11        356.41        396.62        19.79 o                         
  -3  -1  11        103.69         90.48         4.13 o                         
  -2  -1  11        342.95        305.79        11.41 o                         
  -1  -1  11        473.98        448.00        16.42 o                         
   0  -1  11        203.85        208.54        10.11 o                         
   1  -1  11        245.87        271.70         8.82 o                         
   2  -1  11        115.60        122.40         5.45 o                         
   3  -1  11        265.37        291.20        12.14 o                         
  -3   0  11          3.76          3.73         2.02 o                         
  -2   0  11        138.90        130.36         5.32 o                         
  -1   0  11        250.21        248.38         9.36 o                         
   0   0  11         37.74         38.84         2.02 o                         
   1   0  11        642.30        671.06        28.81 o                         
   2   0  11         24.00         25.27         1.76 o                         
   3   0  11        422.63        430.64        17.20 o                         
  -3   1  11        399.78        341.28        27.27 o                         
  -2   1  11        166.17        152.88         5.34 o                         
  -1   1  11        912.43        923.82        33.38 o                         
   0   1  11         27.45         29.58         2.03 o                         
   1   1  11       1214.17       1184.55        37.12 o                         
   2   1  11         67.36         72.20         3.43 o                         
   3   1  11        718.09        681.42        24.62 o                         
  -2   2  11          1.02          1.99         1.80 o                         
  -1   2  11        134.13        140.70         5.08 o                         
   0   2  11         80.34         86.60         4.17 o                         
   1   2  11        133.48        138.09         5.66 o                         
   2   2  11        163.75        166.65         6.72 o                         
   3   2  11        109.57        104.06         4.64 o                         
  -2   3  11         31.50         32.62         2.52 o                         
  -1   3  11        693.21        646.94        24.27 o                         
   0   3  11         86.40         93.33         3.87 o                         
   1   3  11       1105.58       1130.98        59.26 o                         
   2   3  11        265.75        265.87        10.30 o                         
   3   3  11        133.33        120.05         5.27 o                         
  -1   4  11          0.23          4.61         2.09 o                         
   0   4  11         22.45         25.84         3.05 o                         
   1   4  11        144.87        146.34         5.49 o                         
   2   4  11          1.88          4.76         2.22 o                         
   1   5  11        137.04        121.80         6.95 o                         
  -1  -2  12        186.69        164.56        10.65 o                         
   0  -2  12        296.40        308.24        25.16 o                         
   1  -2  12        268.67        302.37        13.65 o                         
  -1  -1  12          2.22          2.25         1.55 o                         
   0  -1  12        108.56        119.00         8.16 o                         
   1  -1  12          2.82          3.84         1.41 o                         
   2  -1  12        271.31        303.68        27.59 o                         
  -2   0  12        330.69        303.10        11.37 o                         
  -1   0  12         99.74         96.25         4.25 o                         
   0   0  12        793.72        792.62        28.71 o                         
   1   0  12        159.07        172.77        16.15 o                         
   2   0  12        632.76        677.96        31.37 o                         
  -2   1  12          5.29          6.01         2.22 o                         
  -1   1  12        124.46        116.03         4.93 o                         
   0   1  12        226.46        229.14         8.74 o                         
   1   1  12         17.03         19.17         2.18 o                         
   2   1  12         25.40         27.77         2.91 o                         
  -1   2  12         47.52         52.98         5.39 o                         
   0   2  12        793.49        829.02        56.90 o                         
   1   2  12        104.03        107.21         8.04 o                         
   2   2  12        579.48        574.35        34.19 o                         
  -1   3  12          2.07          3.07         2.57 o                         
   0   3  12         16.88         20.03         2.23 o                         
   1   3  12         29.43         36.06         5.09 o                         
   2   3  12         17.81         22.25         2.81 o                         
                                                                                
